# Supplementary material for: Susceptibility of the Non-Targeted Crustacean Eurytemora affinis to the Endocrine Disruptor Tebufenozide: A Transcriptomic Approach
Source: Genes (Basel). 2021 Sep 24;12(10):1484. doi: 10.3390/genes12101484 (PMC8536038; doi:10.3390/genes12101484)
Supplement: Supplementary file 1 [file genes-12-01484-s001.zip]

Archive with 5 entries (4 files):
- genes-1356605-supplementary/
- genes-1356605-supplementary/Figure S1 S2-CBL.pdf
- genes-1356605-supplementary/Table S1.xlsx
- genes-1356605-supplementary/Table S2.xlsx
- genes-1356605-supplementary/Table S3.xlsx
