# Supplementary material for: Susceptibility of the Non-Targeted Crustacean Eurytemora affinis to the Endocrine Disruptor Tebufenozide: A Transcriptomic Approach
Source: Genes (Basel). 2021 Sep 24;12(10):1484. doi: 10.3390/genes12101484 (PMC8536038; doi:10.3390/genes12101484)
Supplement: Supplementary file 1 [file genes-12-01484-s001.zip › genes-1356605-supplementary/Table S1.xlsx]

## Sheet: Feuil1
Sample name	ID	Replicate	Flow cell	Total read run 1	% >= Q30 run 1	Total read run 2	% >= Q30 run 2	Merge
AORF-1-13	Control_Male	Control_Male_rep1	High Output NextSeq, SR 75 bp	8236962	94	9352692	96.63	17589654
AORF-1-14	Control_Male	Control_Male_rep2	High Output NextSeq, SR 75 bp	10458511	94.02	11940252	96.6	22398763
AORF-1-15	Control_Male	Control_Male_rep3	High Output NextSeq, SR 75 bp	8343307	94.32	9457605	96.97	17800912
AORF-1-16	Control_Female	Control_Female_rep1	High Output NextSeq, SR 75 bp	14082864	94.73	15982447	97.4	30065311
AORF-1-17	Control_Female	Control_Female_rep2	High Output NextSeq, SR 75 bp	11272964	94.56	12832126	97.2	24105090
AORF-1-18	Control_Female	Control_Female_rep3	High Output NextSeq, SR 75 bp	11964605	94.51	13540061	97.22	25504666
AORF-1-19	TEB_0,5µg/L_Male	TEB_0,5µg/L_Male_rep1	High Output NextSeq, SR 75 bp	7664329	93.51	8704482	96.15	16368811
AORF-1-20	TEB_0,5µg/L_Male	TEB_0,5µg/L_Male_rep2	High Output NextSeq, SR 75 bp	8276631	94.05	9376915	96.68	17653546
AORF-1-21	TEB_0,5µg/L_Male	TEB_0,5µg/L_Male_rep3	High Output NextSeq, SR 75 bp	8720618	94.08	9889850	96.71	18610468
AORF-1-22	TEB_0,5µg/L_Female	TEB_0,5µg/L_Female_rep1	High Output NextSeq, SR 75 bp	13389270	94.55	15215194	97.25	28604464
AORF-1-23	TEB_0,5µg/L_Female	TEB_0,5µg/L_Female_rep2	High Output NextSeq, SR 75 bp	12073658	94.67	13687080	97.32	25760738
AORF-2-1	TEB_0,5µg/L_Female	TEB_0,5µg/L_Female_rep3	Mid output run, SR 150 bp	18310952	91.08	/	/	/
AORF-2-2	TEB_50µg/L_Male	TEB_50µg/L_Male_rep1	Mid output run, SR 150 bp	10809120	89.74	/	/	/
AORF-2-3	TEB_50µg/L_Male	TEB_50µg/L_Male_rep2	Mid output run, SR 150 bp	8720125	89.23	/	/	/
AORF-2-4	TEB_50µg/L_Male	TEB_50µg/L_Male_rep3	Mid output run, SR 150 bp	16588983	90.36	/	/	/
AORF-2-5	TEB_50µg/L_Female	TEB_50µg/L_Female_rep1	Mid output run, SR 150 bp	15737631	90.83	/	/	/
AORF-2-6	TEB_50µg/L_Female	TEB_50µg/L_Female_rep2	Mid output run, SR 150 bp	17247642	91.24	/	/	/
AORF-2-7	TEB_50µg/L_Female	TEB_50µg/L_Female_rep3	Mid output run, SR 150 bp	14571289	90.8	/	/	/
