# Supplementary material for: Susceptibility of the Non-Targeted Crustacean Eurytemora affinis to the Endocrine Disruptor Tebufenozide: A Transcriptomic Approach
Source: Genes (Basel). 2021 Sep 24;12(10):1484. doi: 10.3390/genes12101484 (PMC8536038; doi:10.3390/genes12101484)
Supplement: Supplementary file 1 [file genes-12-01484-s001.zip › genes-1356605-supplementary/Table S2.xlsx]

## Sheet: Female 0,5µg|L
Differentially expressed genes in adult female E. affinis exposed at 0,5 µg/L of TEB
Gene.ID	log2FoldChange	padj	Description
LOC111703255	-1.12548044	0.00461476686058878	carboxypeptidase B-like
LOC111698352	-1.740674731	0.00956940162634958	collagen alpha-1(I) chain-like
LOC111702984	-2.18148876	0.0250343620800618	cuticle protein 16.5-like
LOC111704119	-1.970159052	2.10518706518285e-05	cuticle protein 16.5-like
LOC111708925	-2.085127118	0.0063284391789673	cuticle protein 16.5-like
LOC111697606	-2.678575383	2.10518706518285e-05	cuticle protein 7-like
LOC111713970	-1.246081965	0.000872736736752487	fibrous sheath CABYR-binding protein-like
LOC111699882	-1.111057699	0.00461476686058878	ganglioside GM2 activator-like
LOC111708151	-1.296050081	0.0146906457261702	glycine-rich cell wall structural protein 1.8-like
LOC111706337	-2.186193096	0.000770510599534172	keratin-associated protein 19-2-like
LOC111714667	-3.171932103	0.00524506810759962	keratin-associated protein 19-2-like
LOC111697205	-1.900282316	0.00794781550434885	mucin-5AC-like
LOC111696063	-2.783193362	0.02044205075673	uncharacterized LOC111696063
LOC111698315	-1.190378141	0.00995210374890622	uncharacterized LOC111698315
LOC111698316	-1.110166967	0.02044205075673	uncharacterized LOC111698316
LOC111699331	-1.151290737	0.00530265467250779	uncharacterized LOC111699331
LOC111702316	-1.674310414	2.10518706518285e-05	uncharacterized LOC111702316
LOC111703010	-1.028824249	0.0102957464406216	uncharacterized LOC111703010
LOC111705490	-1.189972838	0.000729238511087603	uncharacterized LOC111705490
LOC111705616	-1.364505297	0.0390265183457301	uncharacterized LOC111705616
LOC111707932	-2.270991392	0.000729238511087603	uncharacterized LOC111707932
LOC111708430	-1.242682516	0.00382357585624884	uncharacterized LOC111708430
LOC111709213	-1.367282968	0.0254265650766774	uncharacterized LOC111709213
LOC111712252	-1.501656657	0.0275239177352716	uncharacterized LOC111712252
LOC111713788	-1.668338168	0.0001025484554637	uncharacterized LOC111713788
LOC111714337	-1.705494158	0.039184369874482	uncharacterized LOC111714337
LOC111715800	-2.050708509	0.0278977379448949	uncharacterized LOC111715800
LOC111704801	-1.908973287	0.00794781550434885	uncharacterized protein PB18E9.04c-like

## Sheet: Females 50 µg|L
Differentially expressed genes in adult females E. affinis exposed at 50 µg/L of TEB
Gene.ID	log2FoldChange	padj	Description
LOC111718184	1.707616602	0.0228607081055924	5.8S ribosomal RNA
LOC111711761	-1.689995388	0.00206344893184348	abscisic acid and environmental stress-inducible protein-like
LOC111708867	-1.057126808	0.020617879753837	betaine--homocysteine S-methyltransferase 1-like (BHMT)
LOC111711705	-1.377237784	0.0108048473787321	cell wall protein RBR3-like
LOC111696285	-1.878393785	0.024535466349758	coiled-coil domain-containing protein 103-like
LOC111698352	-1.713992794	0.0117645668992575	collagen alpha-1(I) chain-like
LOC111716617	-1.928999232	7.61673417574184e-07	ctenidin-3-like
LOC111711095	-1.242315738	0.00290066676767975	cuticle protein 16.5-like
LOC111698563	-3.021560224	2.0766927562974e-05	cuticle protein 7-like
LOC111704594	-2.513512759	0.0377793735131775	cytoplasmic phosphatidylinositol transfer protein 1-like
LOC111712358	-3.583167289	1.43509930120484e-07	endoglucanase 7-like
LOC111701961	-2.711172456	0.025045668344461	extensin-2-like
LOC111702480	-1.69868543	0.000428829557963952	ganglioside GM2 activator-like
LOC111711662	-1.582792427	3.41785826983905e-06	GDNF-inducible zinc finger protein 1-like
LOC111698608	-1.610350593	0.000621363857788889	glutamic acid-rich protein-like
LOC111718164	-1.024753389	0.00275077470412185	glycine dehydrogenase (decarboxylating), mitochondrial-like
LOC111710249	-1.281941688	0.0128317984070274	glycine N-methyltransferase-like
LOC111697735	-1.977550584	3.12257481007979e-05	Golgi-associated plant pathogenesis-related protein 1-like
LOC111707610	1.901432512	1.37832591903136e-06	heat shock 70 kDa protein 1-like
LOC111717003	1.422708981	0.000570524527436752	heat shock 70 kDa protein 1-like
LOC111707609	-1.687953063	1.20442966948742e-08	heat shock protein 83-like
LOC111715359	-1.133461642	0.000570524527436752	high choriolytic enzyme 1-like
LOC111711799	-1.789430265	1.38460565786795e-16	integumentary mucin C.1-like
LOC111713214	-1.712280961	0.0428708916271439	keratin, type I cytoskeletal 9-like
LOC111715982	-1.95093443	0.00390677569722039	major royal jelly protein 5-like
LOC111717477	1.533507856	0.0213728756834515	methyl farnesoate epoxidase-like
LOC111712975	-1.9555686	0.0366848141442474	MIP18 family protein FAM96A-like
LOC111697205	-1.881730892	0.00766860887376403	mucin-5AC-like
LOC111711689	-2.250071865	4.05695066559714e-13	myosin heavy chain, muscle-like
LOC111711716	-3.559757609	0.000839158256476486	myosin heavy chain, muscle-like
LOC111707599	-1.308455061	4.13402800656039e-05	N66 matrix protein-like
LOC111716619	-1.763463931	3.75617577977128e-10	prisilkin-39-like
LOC111704845	-1.515011266	0.0131368135064465	probable serine/threonine-protein kinase clkA
LOC111713440	-3.212237439	0.0140596425154538	probable serine/threonine-protein kinase samkC
LOC111701361	-1.137140953	0.00186680891154201	protein Asterix-like
LOC111717198	-1.311633785	1.62187183936384e-07	protein PXR1-like
LOC111715307	-1.364104366	3.18076900593173e-07	reversion-inducing cysteine-rich protein with Kazal motifs-like
LOC111697791	-1.457615997	0.0245205044520617	serine-rich adhesin for platelets-like
LOC111698624	-2.837638181	0.00396964900358797	serine-rich adhesin for platelets-like
LOC111704039	-1.659548951	3.12257481007979e-05	shematrin-like protein 1
LOC111698363	-1.02963337	0.00827269656095082	sporulation-specific protein 15-like
LOC111718487	-1.162874406	0.00766860887376403	suppressor protein SRP40-like
LOC111712973	-1.764569624	0.0247196187085695	tRNA selenocysteine 1-associated protein 1-like
LOC111716204	-1.541254351	0.012674545201801	trypsin-1-like
LOC111703978	-2.914770081	1.5364957978503e-13	tubulin alpha-1 chain-like
LOC111696577	1.113536455	0.000888893165099428	uncharacterized LOC111696577
LOC111696752	-1.655059922	0.012027942224373	uncharacterized LOC111696752
LOC111696791	-2.098397207	3.79975889594879e-08	uncharacterized LOC111696791
LOC111696975	-1.558205401	0.0324723321576009	uncharacterized LOC111696975
LOC111697300	-1.480957182	0.00412121310901282	uncharacterized LOC111697300
LOC111697591	-1.96680035	0.00144898364965308	uncharacterized LOC111697591
LOC111698050	-2.034795525	0.0493032756253382	uncharacterized LOC111698050
LOC111698315	-1.251984076	0.0378582430158958	uncharacterized LOC111698315
LOC111698329	-1.997559335	0.035380838075166	uncharacterized LOC111698329
LOC111698478	-2.672615154	0.0190735427273064	uncharacterized LOC111698478
LOC111699331	-1.038087622	0.0243825877918924	uncharacterized LOC111699331
LOC111699684	-1.515330316	7.56661106889356e-12	uncharacterized LOC111699684
LOC111699972	-1.055641791	0.0103725273213955	uncharacterized LOC111699972
LOC111700229	-1.975164228	4.08076711451735e-15	uncharacterized LOC111700229
LOC111701273	-1.17128399	2.16891368011722e-15	uncharacterized LOC111701273
LOC111701282	-2.580011651	0.000817719691519786	uncharacterized LOC111701282
LOC111701416	-3.082907776	1.2939733634923e-18	uncharacterized LOC111701416
LOC111701924	-1.585373117	0.000600551327882127	uncharacterized LOC111701924
LOC111702076	-2.172410651	0.0303101269275769	uncharacterized LOC111702076
LOC111702100	-1.886460358	0.00348548101639465	uncharacterized LOC111702100
LOC111702381	-1.767422257	3.18305289377666e-05	uncharacterized LOC111702381
LOC111702798	-1.783345321	1.95957700216462e-06	uncharacterized LOC111702798
LOC111702834	-2.115199131	0.00186680891154201	uncharacterized LOC111702834
LOC111703010	-1.169297686	0.00583420418494752	uncharacterized LOC111703010
LOC111704469	-2.115803378	3.75617577977128e-10	uncharacterized LOC111704469
LOC111705234	2.200225519	4.0113210049055e-07	uncharacterized LOC111705234
LOC111705437	1.617071077	0.0351789175358208	uncharacterized LOC111705437
LOC111705490	-1.029651321	0.00291123153015333	uncharacterized LOC111705490
LOC111705889	-2.414370661	0.0432209798609531	uncharacterized LOC111705889
LOC111705968	-1.745479085	0.0107467250462855	uncharacterized LOC111705968
LOC111706637	-2.728035768	0.00014860983547921	uncharacterized LOC111706637
LOC111707602	-1.929537951	0.0308849487984465	uncharacterized LOC111707602
LOC111709125	-1.558048092	0.0139680491152992	uncharacterized LOC111709125
LOC111709138	-3.621749024	2.36301650342503e-09	uncharacterized LOC111709138
LOC111709205	-1.914874831	8.25231036382886e-05	uncharacterized LOC111709205
LOC111709488	-1.430741329	0.00278617827827861	uncharacterized LOC111709488
LOC111710663	-1.625147013	0.00488622753967626	uncharacterized LOC111710663
LOC111710901	-1.551648731	0.0316602590976621	uncharacterized LOC111710901
LOC111710938	-1.978514296	0.00207830563094611	uncharacterized LOC111710938
LOC111710981	1.703005114	0.0181762923981383	uncharacterized LOC111710981
LOC111711455	-1.352318837	0.00673945854055112	uncharacterized LOC111711455
LOC111712203	-1.682334279	4.25365702672273e-06	uncharacterized LOC111712203
LOC111712252	-2.194554446	2.35888335291906e-05	uncharacterized LOC111712252
LOC111712330	-1.435213837	0.000140320103304444	uncharacterized LOC111712330
LOC111712403	-4.202866998	8.59352025690639e-10	uncharacterized LOC111712403
LOC111712772	1.727241184	0.00171963187487228	uncharacterized LOC111712772
LOC111712963	-1.65170872	7.002252127474e-07	uncharacterized LOC111712963
LOC111713190	-2.435686261	1.12057507526556e-05	uncharacterized LOC111713190
LOC111713198	-1.193296261	0.0357383250196431	uncharacterized LOC111713198
LOC111713572	-1.695486104	0.00286783755660304	uncharacterized LOC111713572
LOC111713645	-1.607078041	0.0331881234345773	uncharacterized LOC111713645
LOC111715173	-1.713235766	0.00766860887376403	uncharacterized LOC111715173
LOC111715580	-1.511011425	0.00393801093647676	uncharacterized LOC111715580
LOC111715957	-3.299527291	3.39088564664895e-13	uncharacterized LOC111715957
LOC111716202	-1.078695153	1.70539778740545e-05	uncharacterized LOC111716202
LOC111716826	-1.558291624	3.50540289289539e-09	uncharacterized LOC111716826
LOC111716987	-3.374449802	0.0243949461730876	uncharacterized LOC111716987
LOC111717104	-2.025410057	0.000225872753313733	uncharacterized LOC111717104
LOC111717182	-1.192708697	0.000839050086272869	uncharacterized LOC111717182
LOC111717258	2.487731247	0.00297622320375251	uncharacterized LOC111717258
LOC111717334	-2.086320291	0.0328891579829396	uncharacterized LOC111717334
LOC111717511	-1.502795663	0.000638338269536341	uncharacterized LOC111717511
LOC111717664	-1.493515624	0.0337138620503221	uncharacterized LOC111717664
LOC111717944	-3.140663547	1.1410843542143e-09	uncharacterized LOC111717944
LOC111718103	-1.216870509	6.1782999503793e-06	uncharacterized LOC111718103
LOC111717553	-1.075197182	3.50586708090774e-05	uncharacterized protein DDB_G0279979-like
LOC111704801	-2.11761788	0.012027942224373	uncharacterized protein PB18E9.04c-like
LOC111709664	1.121477805	1.39631292955551e-09	V-type proton ATPase subunit G-like
LOC111716840	-2.165761324	0.0366848141442474	zinc finger protein 26-like
LOC111714754	-1.595894356	4.0113210049055e-07	zinc metalloproteinase nas-14-like
LOC111706122	-1.597365839	0.0366848141442474	zonadhesin-like

## Sheet: Males 0,5 µg|L
Differentially expressed genes in adult males E. affinis exposed at 0,5 µg/L of TEB
Gene.ID	log2FoldChange	padj	Description
LOC111700329	2.880540979	0.00683550397663179	platelet-activating factor acetylhydrolase-like

## Sheet: Males 50 µg|L
Differentially expressed genes in adult males E. affinis exposed at 50 µg/L of TEB
Gene.ID	log2FoldChange	padj	Description
LOC111697442	-1.798974153	0.00177477645843734	1,4-alpha-glucan-branching enzyme-like
LOC111706849	1.632972404	0.000169823054407462	1-acylglycerol-3-phosphate O-acyltransferase ABHD5-like
LOC111708140	-3.477349805	0.0214379464294548	2'-5'-oligoadenylate synthase-like protein 2
LOC111706062	-1.360520905	0.00872657477776975	26S proteasome non-ATPase regulatory subunit 10-like
LOC111703639	-2.313639715	0.000817977168472342	28S ribosomal protein S18c, mitochondrial-like
LOC111696742	-1.447167926	0.0117412748577329	28S ribosomal protein S24, mitochondrial-like
LOC111702139	-1.464960246	0.019749462323841	39S ribosomal protein L54, mitochondrial-like
LOC111718184	1.44930697	0.00223612174927816	5.8S ribosomal RNA
LOC111701716	-1.748007381	0.0248336155708308	50 kDa hatching enzyme-like
LOC111702334	-1.059477728	0.0276219754988931	ABC transporter F family member 4-like
LOC111702703	-5.063161754	0.00336861789666727	ABC transporter F family member 4-like
LOC111706137	-1.787046536	0.0242475715733505	ABC transporter F family member 4-like
LOC111706053	-1.968865934	0.00249530081284934	ABC transporter G family member 20-like
LOC111695263	2.454187442	0.00154827330558799	acetylcholine receptor subunit alpha-like
LOC111697821	1.034171111	0.023955362963084	acetylcholine receptor subunit alpha-type acr-16-like
LOC111714797	1.449194579	0.0241935074798548	acetylcholine receptor subunit beta-like 2
LOC111696990	1.621166205	0.000890765479110526	acetylcholinesterase-like
LOC111698779	2.599568434	0.00690553311230775	acetyl-CoA carboxylase-like
LOC111712522	2.370564357	0.0406742780768666	acid sphingomyelinase-like phosphodiesterase 3b
LOC111696808	-2.182857157	0.00689225055334457	actin cytoskeleton-regulatory complex protein sla1-like
LOC111696032	1.506057893	0.000108203223911751	actin, clone 403-like
LOC111717718	1.090058437	0.0371645413106106	actin, muscle-like
LOC111695448	1.290585128	0.00407484115972357	actin-5C-like
LOC111695450	1.198807476	0.00881297226514051	actin-5C-like
LOC111695889	1.461198958	0.0025589007561205	actin-5C-like
LOC111715522	1.483551673	0.0106343528856415	actin-binding LIM protein 3-like
LOC111701207	-3.370949307	0.000324377524571393	acyl-CoA synthetase short-chain family member 3, mitochondrial-like
LOC111696743	-1.436133648	0.0246920474201263	adenine DNA glycosylase-like
LOC111705863	1.125440052	0.00682600767872423	adenylate cyclase type 9-like
LOC111706406	1.419614843	0.0160054751992863	adhesive plaque matrix protein-like
LOC111713878	-4.162718357	0.00298360977733124	adhesive plaque matrix protein-like
LOC111705175	-1.591155974	0.0260550961437569	adipocyte plasma membrane-associated protein-like
LOC111698015	-2.06063209	0.00283898187121095	ADP-ribosylation factor-binding protein GGA1-like
LOC111713890	1.408187734	0.0120278244021754	aggrecan core protein-like
LOC111710162	-1.301612922	0.0263315810909489	A-kinase anchor protein 1, mitochondrial-like
LOC111710839	-2.035675153	0.00117744525702894	A-kinase anchor protein 10, mitochondrial-like
LOC111703299	-1.233410669	0.0071302946145009	A-kinase anchor protein 17A-like
LOC111699761	-2.177835518	0.000372646605332807	alcohol dehydrogenase class-3-like
LOC111704547	1.216759019	0.0157723068458361	alkylglycerol monooxygenase-like
LOC111695083	-1.326595725	0.011318687886928	alkylsulfatase-like
LOC111710721	1.126442559	0.023116689806821	alpha-1-inhibitor 3-like
LOC111707382	1.759249247	0.000142777168093999	alpha-tubulin N-acetyltransferase 1-like
LOC111698039	1.422128889	2.76281705494063e-05	amine oxidase [flavin-containing] B-like
LOC111695813	1.369381475	0.0125458290591652	aminopeptidase N-like
LOC111697898	1.064830777	0.0276351044556337	AN1-type zinc finger protein 2A-like
LOC111694800	-1.789881106	0.0034418639281297	anaphase-promoting complex subunit 10-like
LOC111708592	-1.281830164	0.00885037871571615	anaphase-promoting complex subunit 4-like
LOC111707011	-1.760217076	0.00197513901862388	ankyrin repeat and SAM domain-containing protein 3-like
LOC111708918	1.323789144	0.0116780415685061	ankyrin repeat and sterile alpha motif domain-containing protein 1B-like
LOC111706900	-1.364185595	0.00759156449980989	ankyrin repeat domain-containing protein 49-like
LOC111696980	1.835238232	0.00403826453117889	ankyrin-3-like
LOC111697924	-1.393094201	0.00407781960020367	anoctamin-10-like
LOC111706943	1.065500902	0.0129686309563286	anoctamin-5-like
LOC111695295	1.424335935	0.0136994134261561	anoctamin-8-like
LOC111707272	-1.261522591	0.0178346450057554	AP-1 complex subunit mu-1-like
LOC111715407	1.575615102	0.0409178450447789	apoptosis-inducing factor 2-like
LOC111696910	-1.190541829	0.0188904531160908	apoptotic chromatin condensation inducer in the nucleus-like
LOC111714859	-1.667420742	0.000616165164813524	apoptotic enhancer 1 protein-like
LOC111701400	1.589747028	0.0117412748577329	apoptotic enhancer 1 protein-like
LOC111701992	-1.228237463	0.026861426136241	arginine-glutamic acid dipeptide repeats protein-like
LOC111702466	-2.220121985	0.0028317313178287	arginyl-tRNA--protein transferase 1-like
LOC111698022	1.235837677	0.00163113021450726	armadillo repeat-containing protein 2-like
LOC111709811	-1.240698505	0.0184864116782339	ATPase family AAA domain-containing protein 2-like
LOC111706604	-2.304217153	0.000889777795985649	ATPase WRNIP1-like
LOC111700646	1.161314265	0.0234568860995397	ATP-binding cassette sub-family A member 2-like
LOC111698400	-1.446366065	0.00923117232800502	ATP-dependent DNA helicase Q5-like
LOC111698991	-3.91001026	0.00239443559652605	ATP-dependent RNA helicase DHX8-like
LOC111702462	-3.0179553	1.34264565803365e-06	ATP-dependent RNA helicase vasa-like
LOC111710640	-2.214510806	0.00167553794570506	aurora kinase-like
LOC111714051	-1.658889029	0.00484623862644609	axin-1-like
LOC111695653	-5.504859467	0.00329467091257408	axoneme-associated protein mst101(2)-like
LOC111704844	4.771785306	0.0330636487761472	axoneme-associated protein mst101(2)-like
LOC111714415	1.605117399	0.000311904130189184	b(0,+)-type amino acid transporter 1-like
LOC111695536	-1.607191217	0.0262806773140287	baculoviral IAP repeat-containing protein 5-like
LOC111696278	1.296000793	0.0491117208866968	basement membrane-specific heparan sulfate proteoglycan core protein-like
LOC111718137	-1.438416941	0.0185419308359043	basic salivary proline-rich protein 2-like
LOC111708466	-1.871672871	0.000810541097330285	B-cell lymphoma 6 protein homolog
LOC111694756	1.25649869	0.000315807745732401	BET1-like protein
LOC111714332	-1.734694811	0.000857281295678353	beta-1,4-N-acetylgalactosaminyltransferase bre-4-like
LOC111700578	2.264820211	0.000297367208417992	bicaudal D-related protein homolog
LOC111718481	1.425575561	0.0196512005090494	bile salt-activated lipase-like
LOC111703353	-1.082888216	0.0162494692738281	Bloom syndrome protein homolog
LOC111705609	-1.574812213	0.00695437429146199	BRCA1-associated RING domain protein 1-like
LOC111704351	-1.625666772	0.00640140218604746	broad-complex core protein isoforms 1/2/3/4/5-like
LOC111709681	-1.086721833	0.0288135566427361	broad-complex core protein isoforms 1/2/3/4/5-like
LOC111694963	-1.492498554	0.00410654715514279	broad-complex core protein isoforms 1/2/3/4/5-like
LOC111711296	-1.233379228	0.0412931605724409	bromodomain-containing protein 1-like
LOC111716071	-1.650945337	0.0042519497754101	bromodomain-containing protein 7-like
LOC111703810	-2.590237359	0.0411900515927519	CAD protein-like
LOC111705365	-2.128459925	0.00333097225413351	calcineurin subunit B type 1-like
LOC111703717	1.490143724	0.00747353004178174	calcium/calmodulin-dependent protein kinase type II alpha chain
LOC111706989	1.502183873	0.00961288413946546	calcium-activated chloride channel regulator 1-like
LOC111710999	3.790422835	0.00254866597241199	calcium-activated chloride channel regulator 2-like
LOC111707832	-1.082804031	0.0107609576524594	calcium-binding protein P-like
LOC111698289	-1.751144775	0.0114359149598116	calmodulin-like
LOC111698792	1.435765199	0.0257681895303705	calmodulin-like
LOC111697494	1.643544601	0.0248640052781395	calpain clp-1-like
LOC111694945	-1.04269541	0.00966317145286035	calponin homology domain-containing protein DDB_G0272472-like
LOC111701559	1.364522003	0.0274455864071665	cAMP-specific 3',5'-cyclic phosphodiesterase 4C-like
LOC111716266	1.546679578	0.0048827099876514	CAP-Gly domain-containing linker protein 1-like
LOC111713161	-2.183219752	0.00454655425006866	carbonyl reductase [NADPH] 1-like
LOC111699123	1.059754472	0.0136622551635526	carbonyl reductase [NADPH] 1-like
LOC111699961	1.616653076	0.000810541097330285	carboxylesterase 5A-like
LOC111709895	1.733925126	0.0478185833941647	carcinoembryonic antigen-related cell adhesion molecule 1-like
LOC111697677	1.111203623	0.0372090608218673	cathepsin L1-like
LOC111715869	-1.644525135	0.00645243165556535	CCAAT/enhancer-binding protein gamma-like
LOC111706350	1.730851736	0.00101166821253592	CCAAT/enhancer-binding protein-like
LOC111706858	1.257159398	0.00078464591307761	CD109 antigen-like
LOC111704370	1.447252781	0.0226145994983787	CD63 antigen-like
LOC111699698	1.305556238	0.0057818479180531	cdc42-interacting protein 4-like
LOC111706170	-1.745067336	0.00303887639595308	CDK-activating kinase assembly factor MAT1-like
LOC111707470	-1.331994933	0.00485037839894408	cell cycle checkpoint protein RAD17-like
LOC111711288	-2.31675859	0.000328042601532042	cell division control protein 45 homolog
LOC111710127	-1.826546135	0.00357227891847169	cell division control protein 6 homolog
LOC111705706	-1.226422981	0.0116096707615598	cell division cycle protein 123 homolog
LOC111698993	-1.093229294	0.0107904328204127	cell division cycle protein 20 homolog
LOC111699067	-1.730809914	0.00584469036048207	cell division cycle protein 23 homolog
LOC111703882	-1.864578216	0.00142321281630538	cell division cycle-associated 7-like protein
LOC111698821	1.027653156	0.0220184871930675	cell wall integrity and stress response component 1-like
LOC111696828	-1.384029101	0.0226160206941118	cell wall integrity and stress response component 2-like
LOC111707591	-4.040289984	0.0335622562079328	cell wall protein PRY3-like
LOC111702631	1.757241198	0.0453189301788302	centrosomal protein of 104 kDa-like
LOC111701029	1.571720456	0.00173123068448738	centrosomal protein of 290 kDa-like
LOC111711161	1.824385825	0.000616165164813524	ceramide synthase 6-like
LOC111715410	2.470882763	0.0389684849263636	cGMP-gated cation channel alpha-1-like
LOC111695981	-3.0211945	0.0436888016947998	chaoptin-like
LOC111706182	-8.090658063	0.00921467376839655	chaperone protein dnaJ 49-like
LOC111703623	-1.239642942	0.00243041005891105	charged multivesicular body protein 1a-like
LOC111697646	1.448628837	0.0208998928917134	cholinesterase 1-like
LOC111696412	-1.072659475	0.0292767713123198	chromosome transmission fidelity protein 18 homolog
LOC111707394	1.314439592	0.00835380163818926	chymotrypsin-like protease CTRL-1
LOC111701514	1.310608884	0.0186135965957848	chymotrypsinogen A-like
LOC111699831	-1.905882877	0.000906496862602533	claspin-like
LOC111710124	1.426532782	0.0114907002055415	clathrin light chain-like
LOC111700958	-1.096992293	0.0239783556453506	cleavage and polyadenylation specificity factor subunit 1-like
LOC111716220	1.76134996	0.0276219754988931	clumping factor A-like
LOC111694763	-1.98000014	0.00590098683817691	codanin-1-like
LOC111698959	-2.025287659	0.000526592419937431	coiled-coil domain-containing protein 130 homolog
LOC111706247	-1.915888698	0.00208139489298883	coiled-coil domain-containing protein 97-like
LOC111698465	-5.419293548	0.02921963165765	cold shock domain-containing protein CG9705-like
LOC111714410	2.381817957	0.029979183873636	collagen alpha chain CG42342-like
LOC111694812	1.160867639	0.0147346927986209	collagen alpha-1(II) chain-like
LOC111703063	1.490297995	0.00497115654291876	collagen alpha-1(XVIII) chain-like
LOC111713429	1.146710033	0.0157137199281298	collagen alpha-1(XVIII) chain-like
LOC111706397	1.592300613	0.00136682203762722	collagen alpha-2(IV) chain-like
LOC111699522	1.680171216	0.0260550961437569	complement receptor type 2-like
LOC111717157	-1.169327766	0.0193359845931036	condensin complex subunit 1-like
LOC111697692	-1.726517892	0.00281774268748587	condensin-2 complex subunit H2-like
LOC111707849	1.181496061	0.0356842268837168	contactin-like
LOC111715287	-1.4106517	0.0107609576524594	corepressor interacting with RBPJ 1-like
LOC111702415	1.610823034	0.0242680428542329	CUGBP Elav-like family member 5
LOC111714223	-2.158526309	0.000387707206502008	cyclin-A2-like
LOC111696077	1.539407134	0.0212294809317692	cyclin-dependent kinase-like 4
LOC111697712	-1.247861172	0.0224481877043995	cyclin-K-like
LOC111700049	-1.229080216	0.0109117821862459	cytochrome c oxidase assembly protein COX11, mitochondrial-like
LOC111698334	3.079608945	2.20723166413263e-06	cytochrome P450 2C31-like
LOC111706701	1.579623395	0.00836563387064589	cytochrome P450 2J6-like
LOC111712470	1.559633868	0.000142777168093999	cytochrome P450 3A24-like
LOC111712343	1.168420365	0.0116096707615598	cytochrome P450 3A24-like
LOC111709431	1.197849675	0.0297412206311817	cytochrome P450 6j1-like
LOC111713447	-1.874694287	0.0034418639281297	cytohesin-1-like
LOC111716448	1.337848682	0.00714403222791432	cytokine-inducible SH2-containing protein-like
LOC111706588	1.487455827	0.0119712939691533	cytoplasmic dynein 2 heavy chain 1-like
LOC111696463	-5.454496381	0.00121841726908757	cytoplasmic polyadenylation element-binding protein 1-like
LOC111698392	-1.83840819	0.00778944855890128	DEAD-box ATP-dependent RNA helicase 42-like
LOC111709494	-1.58576205	0.0124802315205561	decapping and exoribonuclease protein-like
LOC111706560	-3.317759022	0.0051753029872985	decaprenyl-diphosphate synthase subunit 1-like
LOC111709474	-2.760549152	0.0407710308755836	delta-1-pyrroline-5-carboxylate synthase-like
LOC111714444	-1.902991515	0.00416270581764363	dentin sialophosphoprotein-like
LOC111709089	-1.867846989	0.0434100857473752	deoxycytidylate deaminase-like
LOC111694786	-2.977040361	2.39399697716953e-05	deoxyuridine 5'-triphosphate nucleotidohydrolase-like
LOC111714582	1.890846002	0.00431054655838456	dipeptidyl aminopeptidase-like protein 6
LOC111702420	1.175629574	0.0218085941756101	divalent metal cation transporter MntH-like
LOC111714140	1.385384178	0.0323620738517424	D-lactate dehydrogenase-like
LOC111700762	-1.723422431	0.00502741541161126	DNA (cytosine-5)-methyltransferase 1-like
LOC111703921	-1.517658669	0.0208998928917134	DNA (cytosine-5)-methyltransferase 1-like
LOC111707157	-1.22552554	0.00894966069508206	DNA ligase 1-like
LOC111710432	-1.322739359	0.0133560917311125	DNA mismatch repair protein Msh6-like
LOC111713817	-1.432439601	0.00832400836932732	DNA N6-methyl adenine demethylase-like
LOC111695129	-1.716516583	0.00537354678749958	DNA polymerase alpha catalytic subunit-like
LOC111698941	-2.087146076	0.000945611420536617	DNA polymerase alpha subunit B-like
LOC111711648	-1.806609882	0.01699715025421	DNA polymerase beta-like
LOC111698992	-1.29210003	0.0166682350952303	DNA polymerase delta catalytic subunit-like
LOC111701275	-1.997302673	0.000137884520682476	DNA polymerase epsilon subunit 2-like
LOC111713821	-1.13122956	0.0212294809317692	DNA polymerase eta-like
LOC111711646	-1.159818666	0.0179796985168287	DNA polymerase iota-like
LOC111695925	-1.420175767	0.00179489939986178	DNA primase large subunit-like
LOC111700794	-1.166052113	0.00545733395717644	DNA repair and recombination protein RAD52-like
LOC111702160	-1.104224112	0.0226145994983787	DNA repair protein complementing XP-C cells homolog
LOC111711405	-1.3728078	0.00695437429146199	DNA repair protein RAD51 homolog 4-like
LOC111700882	-1.607910044	0.0257520528539457	DNA repair protein RAD51 homolog A-like
LOC111694958	-1.060767994	0.0248640052781395	DNA replication licensing factor mcm7-like
LOC111703994	1.682167437	0.00590098683817691	DNA-binding protein RFX2-like
LOC111704374	-4.528542096	0.0174439184270272	DNA-directed RNA polymerase II subunit RPB1-like
LOC111698113	-1.532592923	0.0176883092410487	DNA-directed RNA polymerase II subunit RPB9-like
LOC111705085	-1.493246914	0.000850057712799763	DNA-directed RNA polymerase III subunit RPC4-like
LOC111706304	-1.467132789	0.0299986629233547	DNA-directed RNA polymerase III subunit RPC9-like
LOC111695542	-1.173842339	0.041579485509017	DNA-directed RNA polymerase, mitochondrial-like
LOC111706348	-1.603535168	0.00355951843820458	dnaJ homolog shv-like
LOC111714802	-1.190989658	0.0187032213635678	dnaJ homolog subfamily C member 22-like
LOC111712541	1.930261313	0.00661272337302824	dnaJ protein homolog 1-like
LOC111714017	1.285734671	0.00653774034568895	dorsal-ventral patterning protein Sog-like
LOC111700984	1.892822759	7.76091657507455e-05	dorsal-ventral patterning tolloid-like protein 1
LOC111697878	1.662133073	0.00839509737311611	double C2-like domain-containing protein beta
LOC111702412	-1.895242001	0.0117140682938229	double-stranded RNA-specific editase B2-like
LOC111711793	-1.348464177	0.0319690669815149	Down syndrome cell adhesion molecule homolog
LOC111707094	1.457394383	0.0433513285185334	Down syndrome cell adhesion molecule-like protein Dscam2
LOC111716554	1.509615976	0.0057818479180531	dr1-associated corepressor homolog
LOC111716578	-3.402145274	0.043092055340182	dual specificity protein phosphatase 19-like
LOC111703738	-1.502069261	0.0019899689522837	dynein light chain 1, cytoplasmic
LOC111712525	-1.722369259	0.013113845292245	dynein light chain Tctex-type 1-like
LOC111695111	-3.249712369	1.64983674548608e-05	E3 SUMO-protein ligase SIZ2-like
LOC111700064	1.28554589	0.00403922807468694	E3 ubiquitin-protein ligase arih1-like
LOC111705239	-1.207662896	0.00646336899511322	E3 ubiquitin-protein ligase CHIP-like
LOC111695738	1.489207854	0.00299103460528399	E3 ubiquitin-protein ligase HECTD1-like
LOC111707582	1.408556794	0.0057818479180531	E3 ubiquitin-protein ligase LRSAM1-like
LOC111713998	-2.502934173	0.0184067894269654	E3 ubiquitin-protein ligase RING2-like
LOC111716817	-2.290746292	9.6733360408922e-05	E3 ubiquitin-protein ligase RNF25-like
LOC111696906	-7.369925352	0.0028322971719734	E3 ubiquitin-protein ligase SINA-like 5
LOC111694929	-1.810779958	0.0212294809317692	E3 ubiquitin-protein ligase SINA-like 5
LOC111694766	-1.439372205	0.0187032213635678	E3 ubiquitin-protein ligase TRIM71-like
LOC111704069	1.396516697	0.018767947414292	ecdysone-induced protein 74EF-like
LOC111711242	-2.034198242	0.00596133405554102	EH domain-containing protein 1-like
LOC111710577	2.527500888	0.000194577926676435	ELKS/Rab6-interacting/CAST family member 1-like
LOC111712917	1.688791459	0.000580259759834398	ELKS/Rab6-interacting/CAST family member 1-like
LOC111701433	-1.438325953	0.00683799921408658	ELMO domain-containing protein 2-like
LOC111697183	-3.099813583	1.68327728866545e-11	elongation factor 1-alpha-like
LOC111715714	-1.349022903	0.0318205832649644	elongator complex protein 4-like
LOC111698367	-1.858653138	0.00648214775893195	elongin-A-like
LOC111697179	-1.263806317	0.0124059712866551	endochitinase A-like
LOC111712358	-3.609861665	0.00011660184554619	endoglucanase 7-like
LOC111697625	1.079443203	0.0218234569997997	endoglucanase A-like
LOC111699923	-1.293661695	0.0268599405837977	endonuclease V-like
LOC111716043	1.680526627	0.0036943386488956	endophilin-A-like
LOC111708523	-1.741005999	0.00596133405554102	endoplasmic reticulum membrane-associated RNA degradation protein-like
LOC111703750	-1.74246283	0.00136682203762722	endoplasmin-like
LOC111703898	1.131681615	0.0281508150263154	endothelin-converting enzyme homolog
LOC111698004	-1.149436771	0.0252900624451826	enhancer of mRNA-decapping protein 4-like
LOC111710158	-2.932309297	0.000310835357521473	epidermal retinol dehydrogenase 2-like
LOC111711457	-1.575331738	0.00197145108605341	equilibrative nucleoside transporter 1-like
LOC111706952	2.123990083	0.0371377439869308	erlin-2-like
LOC111715882	-2.461161082	0.00695437429146199	esterase FE4-like
LOC111706520	-2.439132475	9.78289507556624e-05	eukaryotic translation initiation factor 4E transporter-like
LOC111711320	-1.255599848	0.0122713383233106	evolutionarily conserved signaling intermediate in Toll pathway, mitochondrial-like
LOC111699726	1.460307559	0.0161741829602094	excitatory amino acid transporter 3-like
LOC111703422	1.300029063	0.0317572003173702	excitatory amino acid transporter-like
LOC111696021	-1.387749994	0.00407781960020367	exostosin-2-like
LOC111710657	1.266924315	0.00596133405554102	extensin-2-like
LOC111698758	-1.285790431	0.010108848460487	F-actin-uncapping protein LRRC16A-like
LOC111701157	-1.492947111	0.00596133405554102	FAD-dependent oxidoreductase domain-containing protein 1-like
LOC111714446	-1.459835832	0.00536935237911828	fanconi-associated nuclease 1-like
LOC111696243	-1.407502798	0.00719566639790319	FAS-associated factor 1-like
LOC111707113	1.894487681	0.00412015263610653	fatty acid-binding protein 9-like
LOC111699759	-1.906703581	0.0136994134261561	F-box/LRR-repeat protein 15-like
LOC111710408	-1.348792597	0.0151503875893905	F-box/LRR-repeat protein 15-like
LOC111702909	1.812473087	0.0446259947393189	F-box/LRR-repeat protein 16-like
LOC111713850	1.222977652	0.0187032213635678	F-box/LRR-repeat protein 4-like
LOC111707975	-1.135733707	0.0281442389467437	F-box/WD repeat-containing protein 7-like
LOC111698650	-1.559863933	0.00477755377301311	ferrochelatase, mitochondrial-like
LOC111708780	-1.574664818	0.0119584610627887	FGFR1 oncogene partner-like
LOC111696673	1.280776489	0.0193359845931036	filamin-C-like
LOC111706667	-1.153728504	0.0205413367852655	FK506-binding protein 2-like
LOC111705671	-4.077836632	0.0071302946145009	FK506-binding protein 4-like
LOC111711287	-1.260521462	0.00534320341402815	flap endonuclease GEN homolog 1-like
LOC111709778	-1.162311437	0.0339989408453589	flocculation protein FLO11-like
LOC111704968	-1.317334205	0.000429272614273055	flocculation protein FLO11-like
LOC111701063	-8.936190762	6.36772298979103e-06	flocculation protein FLO11-like
LOC111698580	-1.413549501	0.0138697202084181	flocculation protein FLO11-like
LOC111703940	1.213854189	0.0203014010561042	flotillin-1-like
LOC111696813	-2.719757142	8.48848297952038e-05	forkhead box protein N4-like
LOC111699801	-1.365981386	0.0175389594404763	fructose-1,6-bisphosphatase 1-like
LOC111708112	-1.292457559	0.0134605251243712	furin-like protease kpc-1
LOC111700292	-2.489730807	0.0147247468014658	FYVE, RhoGEF and PH domain-containing protein 3-like
LOC111700052	-1.196591953	0.00961288413946546	G patch domain-containing protein 4-like
LOC111700339	-1.188598951	0.015840216351915	G protein pathway suppressor 2-like
LOC111706711	-4.525445999	1.99225904480688e-07	G2/mitotic-specific cyclin-B2-like
LOC111716562	-2.518885077	0.000202287009812925	G2/mitotic-specific cyclin-B3-like
LOC111702910	-3.914436192	0.0114113620557949	G2/mitotic-specific cyclin-B-like
LOC111695636	-1.665628825	0.000349122958671674	gametocyte-specific factor 1 homolog
LOC111697048	-1.774079552	0.0102349576042433	gametogenetin-binding protein 2-like
LOC111715783	1.411269086	0.010773709262969	gamma-aminobutyric acid type B receptor subunit 1-like
LOC111698180	-1.604623089	0.00719566639790319	gamma-secretase subunit pen-2-like
LOC111709356	-1.097698351	0.0140192390189796	gamma-soluble NSF attachment protein-like
LOC111695544	1.934164667	0.0187032213635678	gastrula zinc finger protein xFG20-1-like
LOC111715191	-1.993529849	0.00638012991462715	gastrula zinc finger protein XlCGF46.1-like
LOC111702826	-1.402506496	0.0133560917311125	gastrula zinc finger protein XlCGF57.1-like
LOC111705424	-2.480740787	0.00238834271588565	gastrula zinc finger protein XlCGF7.1-like
LOC111718062	1.369650881	0.0166844658191779	GATA zinc finger domain-containing protein 15-like
LOC111700426	-2.26104341	0.00921467376839655	GATA zinc finger domain-containing protein 1-like
LOC111717010	-2.314437966	0.00141342032786455	GATA zinc finger domain-containing protein 7-like
LOC111711662	-2.118258211	0.0207892651082972	GDNF-inducible zinc finger protein 1-like
LOC111696176	-1.987590687	0.00617731732740869	GDNF-inducible zinc finger protein 1-like
LOC111695955	-1.49330489	0.00243567106275718	gem-associated protein 2-like
LOC111706781	-1.066969838	0.0240566986667377	geminin-like
LOC111697767	-1.305511608	0.0095581145397765	general transcription factor IIE subunit 1-like
LOC111714679	-3.06872102	0.00814489301006402	glucose dehydrogenase [FAD, quinone]-like
LOC111709440	-2.649754214	0.000574432751794714	glucose dehydrogenase [FAD, quinone]-like
LOC111712336	1.140644639	0.014555142062674	glucose-induced degradation protein 4 homolog
LOC111695396	-1.443394997	0.023565927867498	glutaconyl-CoA decarboxylase subunit gamma-like
LOC111715709	1.411152653	0.00298360977733124	glutamate [NMDA] receptor subunit 1-like
LOC111700830	1.280846568	0.00921467376839655	glutamate receptor ionotropic, kainate 1-like
LOC111715864	2.482097687	0.0129319934519717	glutamate receptor ionotropic, NMDA 2B-like
LOC111706346	1.416113097	5.51807973761518e-05	glutamate--cysteine ligase catalytic subunit-like
LOC111694701	1.248300473	0.00100746247467306	glutamate--cysteine ligase regulatory subunit-like
LOC111703266	1.088904559	0.0325261353415062	glutamic acid-rich protein-like
LOC111712716	-1.348503079	0.00283505248891686	glutamic acid-rich protein-like
LOC111714737	-2.404422255	0.000911530388866284	glutamine synthetase 2 cytoplasmic-like
LOC111714732	-4.62616225	4.04458489108975e-08	glutathione hydrolase 1 proenzyme-like
LOC111698532	1.603997422	1.67308281154189e-07	glutathione S-transferase 1-like
LOC111714366	1.755364885	1.98824153532278e-05	glutathione S-transferase-like
LOC111697206	-1.927692647	0.0359147160857802	glycerol 2-dehydrogenase (NADP(+))-like
LOC111707966	-1.119905666	0.00534320341402815	glycine-rich cell wall structural protein 1-like
LOC111716123	1.685662763	0.0288661959894026	glycine-rich domain-containing protein 2-like
LOC111711036	-1.248104896	0.011582820835303	glycogen [starch] synthase-like
LOC111709296	-1.527120756	0.0147666050662786	glycogen-binding subunit 76A-like
LOC111709653	-3.887618078	0.00093344653187024	glycoprotein-N-acetylgalactosamine 3-beta-galactosyltransferase 1-like
LOC111707159	-3.688991331	0.0333232905949777	golgin subfamily A member 6-like protein 2
LOC111710253	1.021966382	0.00953820960209674	golgin subfamily B member 1-like
LOC111712199	1.384392944	0.00321922486995737	granulins-like
LOC111696091	-2.625883744	0.00337938653603515	growth factor receptor-bound protein 7-like
LOC111697389	-1.378820976	0.0276219754988931	GTPase Era, mitochondrial-like
LOC111713246	-1.530822174	0.00596133405554102	GTP-binding nuclear protein Ran-like
LOC111701564	1.498543381	0.0499904475885297	GTP-binding protein Di-Ras2-like
LOC111700640	1.454833251	0.0224213831638574	guanine nucleotide exchange factor DBS-like
LOC111712450	-1.520402874	0.015840216351915	guanine nucleotide exchange factor for Rab-3A-like
LOC111706133	-1.659930979	0.0309676689494003	haloalkane dehalogenase-like
LOC111697057	-2.020015004	0.000484716105397695	HAUS augmin-like complex subunit 1
LOC111702074	1.053307205	0.0158137003787361	headcase protein-like
LOC111711805	1.970732926	0.00140815407142932	heat shock 70 kDa protein 1-like
LOC111704938	2.138443942	0.00168822829198307	heat shock 70 kDa protein 1-like
LOC111707610	2.712175804	1.04738884113732e-08	heat shock 70 kDa protein 1-like
LOC111717003	2.392465234	6.38155079437328e-07	heat shock 70 kDa protein 1-like
LOC111717007	3.158458798	5.15211402647667e-08	heat shock 70 kDa protein 1-like
LOC111711631	-3.045463902	0.0268950982655826	heat shock 70 kDa protein-like
LOC111712531	1.93588472	0.0271614952114056	heat shock protein beta-1-like
LOC111708726	1.631404275	0.000336771448512693	heat shock protein beta-1-like
LOC111713766	-3.368789099	0.00997404079510102	hemocyanin F chain-like
LOC111698228	-5.539004903	0.00117744525702894	hemocyanin F chain-like
LOC111716414	-3.049561968	0.00656936187523121	high affinity cGMP-specific 3',5'-cyclic phosphodiesterase 9A-like
LOC111713679	1.517944337	0.0136622551635526	high-affinity choline transporter 1-like
LOC111711188	1.608778494	0.00921467376839655	hillarin-like
LOC111694847	-1.391199107	0.0212122464174062	histone acetyltransferase KAT8-like
LOC111704762	-1.89565721	1.52499969676481e-06	histone H1-delta-like
LOC111708142	-5.588187984	0.00596133405554102	histone H2A.v2-like
LOC111699064	-1.444481545	0.00629040774528626	histone H2A-like
LOC111709034	-1.344550235	0.0184164225359759	histone PARylation factor 1-like
LOC111694784	-1.372950288	0.0103147515874203	histone-binding protein RBBP4
LOC111716023	-1.761673721	0.00355951843820458	histone-lysine N-methyltransferase PRDM9-like
LOC111714029	-1.19429918	0.0281442389467437	histone-lysine N-methyltransferase SET9-like
LOC111711039	-1.279839334	0.0180616617228265	histone-lysine N-methyltransferase SETD1B-like
LOC111701240	-2.105802411	0.0011613542504969	histone-lysine N-methyltransferase SUV39H1-A-like
LOC111712022	1.586967834	0.0293669750508323	histone-lysine N-methyltransferase, H3 lysine-79 specific-like
LOC111698143	-1.464640182	0.0276219754988931	homeobox protein otx5-A-like
LOC111715917	-1.24364574	0.0170881235696578	homologous-pairing protein 2 homolog
LOC111704830	-1.229051298	0.0134605251243712	hsp70-binding protein 1-like
LOC111709867	-1.685179531	0.011522163137732	HSPB1-associated protein 1-like
LOC111696818	-1.271987542	0.00721499167314377	hydrolase tropI-like
LOC111709449	1.067059134	0.0165628682390072	inner centromere protein-like
LOC111695314	-3.750963543	0.0051753029872985	innexin inx2-like
LOC111702621	1.59883927	0.0263315810909489	innexin inx2-like
LOC111718086	1.924615237	0.0365647429446866	innexin shaking-B-like
LOC111696827	-1.882700547	0.00329467091257408	inorganic pyrophosphatase-like
LOC111703626	1.026128513	0.00604890974577173	insulin-like growth factor 1 receptor
LOC111707251	-1.718191915	0.0123068515742745	integrator complex subunit 14-like
LOC111709694	-1.234704726	0.0197582684418539	integrator complex subunit 4-like
LOC111703169	-1.761847816	0.00740092302887476	integrator complex subunit 6 homolog
LOC111702470	1.068695414	0.0218234569997997	integrin alpha-PS2-like
LOC111702460	1.81659364	0.00233327556298553	integrin alpha-PS2-like
LOC111712797	-1.855332424	0.00596133405554102	integumentary mucin C.1-like
LOC111705728	1.870715879	0.000857281295678353	intraflagellar transport protein 172 homolog
LOC111701900	1.254911934	0.0198277740704833	intraflagellar transport protein 20 homolog
LOC111700773	2.095462591	0.018300873399585	intraflagellar transport protein 56-like
LOC111704207	1.402569392	0.00908345082516991	intraflagellar transport protein 88 homolog
LOC111698853	-1.420674983	0.0188904531160908	involucrin-like
LOC111708628	1.929904042	1.98824153532278e-05	irregular chiasm C-roughest protein-like
LOC111699563	1.368630153	0.00945534679466384	irregular chiasm C-roughest protein-like
LOC111703939	-1.834310553	0.00751920223939853	jmjC domain-containing histone demethylation protein 1-like
LOC111717122	-1.462353101	0.00881297226514051	kanadaptin-like
LOC111706328	-1.435230993	0.018300873399585	KAT8 regulatory NSL complex subunit 2-like
LOC111699455	-1.263489055	0.0337463727989954	KAT8 regulatory NSL complex subunit 3-like
LOC111715000	-1.125938652	0.0242005663143444	kelch domain-containing protein 2-like
LOC111702300	2.36220654	0.000110121929178005	kelch-like protein 20
LOC111716940	-1.64265549	0.0296570923750626	kelch-like protein 3
LOC111716858	1.307377176	0.00534445802890162	kelch-like protein 4
LOC111710845	-1.22978904	0.0153437836601421	KICSTOR complex protein ITFG2-like
LOC111711379	-1.552593274	0.00370505484416229	KIF1-binding protein-like
LOC111714715	-1.687421864	0.0102236987943952	kinesin-like protein KIF11-A
LOC111699548	1.493758622	0.00152031904696577	kinesin-like protein KIF19
LOC111707408	1.916141711	0.00283898187121095	kinesin-like protein KIF28P
LOC111696292	1.410530016	0.0067096967754593	kinesin-like protein unc-104
LOC111703799	-1.792794272	0.00290492153872261	kinetochore protein NDC80 homolog
LOC111715749	-1.933353799	0.0193359845931036	kinetochore protein NDC80 homolog
LOC111709311	-1.540191565	0.0104529183423556	kinetochore protein Spc25-like
LOC111714328	1.8917016	0.013169887342334	lachesin-like
LOC111703046	-3.995323591	0.00283930564389894	late histone H1-like
LOC111694926	-1.97757041	0.00712341605209378	leucine-rich repeat and death domain-containing protein 1-like
LOC111707968	-7.420590097	5.43051818655676e-05	leucine-rich repeat extensin-like protein 3
LOC111712511	1.726629882	0.00223612174927816	LHFPL tetraspan subfamily member 2 protein-like
LOC111712570	-2.75949478	2.65734575747391e-05	long-chain-fatty-acid--CoA ligase 4-like
LOC111712426	-1.32447392	0.0295423109447217	longitudinals lacking protein-like
LOC111702101	-6.258098448	0.00122624740468344	low-density lipoprotein receptor-related protein 2-like
LOC111709732	-1.423992267	0.0107167362349598	lysM and putative peptidoglycan-binding domain-containing protein 3-like
LOC111718456	1.818673812	0.0407432736657074	MAGUK p55 subfamily member 6-like
LOC111715982	-1.448984348	0.00318875231550902	major royal jelly protein 5-like
LOC111703190	1.327015611	0.000791040362827926	major vault protein-like
LOC111707439	1.370936729	0.0351857551885149	mastermind-like domain-containing protein 1
LOC111705270	-2.154685341	0.00117744525702894	maternal protein exuperantia-1-like
LOC111699680	1.33659752	0.00556251603742253	matrix metalloproteinase-24-like
LOC111717945	1.629442143	0.032182701200597	meckelin-like
LOC111706811	-1.384825559	0.00836685318915149	mediator of RNA polymerase II transcription subunit 11-like
LOC111698068	-1.416027139	0.0160146728910124	mediator of RNA polymerase II transcription subunit 16-like
LOC111704917	-1.212044165	0.0169410455949442	mediator of RNA polymerase II transcription subunit 17-like
LOC111709955	1.154852885	0.00894966069508206	mediator of RNA polymerase II transcription subunit 25-like
LOC111697785	-1.87660639	0.00136682203762722	mediator of RNA polymerase II transcription subunit 26-like
LOC111701858	-1.627583428	0.0036943386488956	mediator of RNA polymerase II transcription subunit 27-like
LOC111710204	-2.49202926	0.00459129395789731	meiosis-specific nuclear structural protein 1-like
LOC111695634	-1.522298141	0.0178499600892929	meiotic nuclear division protein 1 homolog
LOC111710638	1.215669805	0.00608912067056895	melanotransferrin-like
LOC111703061	1.107240135	0.0161517439243812	melatonin receptor type 1C-like
LOC111699348	1.168701885	0.00719802050290755	mesocentin-like
LOC111695613	-1.636092775	0.0149975372905694	methionine aminopeptidase 1D, mitochondrial-like
LOC111709735	-1.359751371	0.018272630629313	methionine aminopeptidase 1D, mitochondrial-like
LOC111717477	2.971100666	5.08965281913624e-09	methyl farnesoate epoxidase-like
LOC111699636	-1.54963435	0.0191653491735016	methyltransferase-like protein 17, mitochondrial
LOC111701185	-3.14050338	0.0256778660433581	MFS-type transporter SLC18B1-like
LOC111712587	-2.387765326	0.0115038661029095	MFS-type transporter SLC18B1-like
LOC111714203	1.727529065	5.00207285488311e-05	microsomal glutathione S-transferase 1-like
LOC111697658	-1.196025771	0.021798640992546	mismatch repair endonuclease PMS2-like
LOC111698880	-1.763148731	0.000490814818149474	mitochondrial chaperone BCS1-like
LOC111700948	-1.631238759	0.00454655425006866	mitochondrial mRNA pseudouridine synthase RPUSD3-like
LOC111695513	-1.078987734	0.00909481669610178	mitochondrial ribonuclease P protein 1 homolog
LOC111715090	-1.449307856	0.00416270581764363	MOB kinase activator-like 2
LOC111711557	-2.734062815	0.0192992469238178	monocarboxylate transporter 12-like
LOC111697869	1.417085356	0.00277936792782754	monocarboxylate transporter 3-like
LOC111705994	-1.433308063	0.0177487506857439	monoglyceride lipase-like
LOC111700291	-2.24228719	0.00498906889674808	mortality factor 4-like protein 1
LOC111714249	-1.234796814	0.0252098245540308	mortality factor 4-like protein 1
LOC111700935	-7.057992845	0.000330078585958243	mucin-17-like
LOC111713839	-1.022701759	0.0224291124573627	mucin-17-like
LOC111710342	-1.234059665	0.0122713383233106	mucin-5AC-like
LOC111699105	-2.94504022	1.70072608498729e-05	mucin-5AC-like
LOC111716966	-1.258207484	0.0139026042847946	mucin-7-like
LOC111712699	1.151863117	0.00948713869209688	multidrug resistance protein 1-like
LOC111708045	-1.331353116	0.00136682203762722	muscle M-line assembly protein unc-89-like
LOC111704799	-1.594746454	0.0019936632966235	myb-like protein X
LOC111713061	1.764730345	0.0057818479180531	myocyte-specific enhancer factor 2-like
LOC111711689	-1.920033645	2.20723166413263e-06	myosin heavy chain, muscle-like
LOC111711716	-2.856796026	7.43438330054714e-05	myosin heavy chain, muscle-like
LOC111715464	1.609028353	7.71993188887736e-05	myosin heavy chain, muscle-like
LOC111708305	1.080851722	0.0175286557562796	myosin regulatory light chain 2-like
LOC111712575	2.964355695	0.0143003647816652	myosin-1-like
LOC111695443	-1.43933614	0.0127241051598005	myosin-9-like
LOC111704822	-1.498967592	0.00318875231550902	N6-adenosine-methyltransferase non-catalytic subunit-like
LOC111706690	-1.666108785	0.00478420980669032	N-acetyltransferase ESCO2-like
LOC111701567	-1.308651441	0.00881297226514051	NAD-dependent histone deacetylase Sir2-like
LOC111714791	1.691206991	5.41753615994296e-07	NADP-dependent alcohol dehydrogenase C 1-like
LOC111700713	1.975175536	1.57488986930677e-05	NADP-dependent alcohol dehydrogenase C 1-like
LOC111708584	-2.084119989	0.0117333514064709	N-alpha-acetyltransferase 60-like
LOC111703218	1.252242393	0.025656464382064	neogenin-like
LOC111695973	1.260046249	0.0237953974472096	neprilysin-1-like
LOC111714647	1.181445075	0.020632309243658	neprilysin-2-like
LOC111698781	1.446960609	0.00738024907014761	neurexin-1-like
LOC111698578	1.252750176	0.0117261825654165	neurexin-3-like
LOC111704970	-1.403107185	0.00408322875127724	neurofilament heavy polypeptide-like
LOC111694943	-1.240422408	0.0131584400345287	neurofilament heavy polypeptide-like
LOC111713185	1.239694832	0.0230148369373079	neurogenic locus notch homolog protein 3-like
LOC111714314	3.271368758	1.43248663679106e-15	neuropeptide-like protein 32
LOC111707872	1.51577399	0.00113256091664982	neurotactin-like
LOC111703433	1.379420917	0.00250044780605636	neurotrypsin-like
LOC111695722	-1.468213472	0.00391674214029267	NF-X1-type zinc finger protein NFXL1-like
LOC111709038	1.243731989	0.015840216351915	nipped-B-like protein B
LOC111701995	-1.14458223	0.0153210708759239	nitric oxide synthase-interacting protein homolog
LOC111704110	-1.715762414	0.00481847171576941	nucleolar protein 16-like
LOC111702720	-1.391014049	0.0161849587577667	nucleolar protein 9-like
LOC111701083	-2.199493302	0.00398381783874399	nucleolar protein NET1-like
LOC111706740	-1.202278325	0.0169940201291511	nucleolin-like
LOC111707273	-1.119692094	0.0274246194484641	nucleoporin Nup43-like
LOC111708071	-1.175118098	0.0306737389547868	nucleoprotein TPR-like
LOC111703979	-1.47269099	0.0387161208932695	nucleoside diphosphate-linked moiety X motif 8-like
LOC111717139	-2.730439677	3.02223099864728e-05	nucleosome assembly protein 1-like 1
LOC111709548	3.107728233	0.0161741829602094	octopamine receptor beta-2R-like
LOC111698434	-1.837066798	0.0052969354719408	origin recognition complex subunit 4-like
LOC111701285	-1.452017429	0.0293669750508323	origin recognition complex subunit 5-like
LOC111710882	1.079051065	0.0209098111274697	oxidative stress-induced growth inhibitor 2-like
LOC111705172	-1.632277735	0.0220812165699849	oxidoreductase NAD-binding domain-containing protein 1-like
LOC111709677	-1.331053781	0.0230968616668305	oxysterol-binding protein homolog C2F12.05c-like
LOC111700528	-1.835950332	0.0187032213635678	palmitoyltransferase ZDHHC16-like
LOC111698156	-2.754652994	0.000222244332646396	patched domain-containing protein 3-like
LOC111698175	-2.572171425	0.00339516150189739	patched domain-containing protein 3-like
LOC111715247	1.504101906	0.0433627085610503	patched domain-containing protein 3-like
LOC111702875	1.076133836	0.00193022209719691	peflin-like
LOC111695341	1.79426261	0.000436034429602516	peptide transporter family 2-like
LOC111712656	-1.241159609	0.00481847171576941	peptidyl-prolyl cis-trans isomerase
LOC111699266	-4.026650571	2.65734575747391e-05	peptidyl-prolyl cis-trans isomerase-like
LOC111708724	-4.365905706	0.0120783244471592	peroxidase-like
LOC111698597	-3.849184239	0.0314083526180092	peroxidasin-like protein
LOC111700090	-3.953265268	0.0456727230046898	peroxidasin-like protein
LOC111716773	-8.317356614	5.70956421967328e-05	phenoloxidase 2-like
LOC111696486	-1.444651252	0.0249263554545098	phenylalanine--tRNA ligase, mitochondrial-like
LOC111709549	1.458361982	0.00478646220044655	phosphatidylcholine translocator ABCB4-like
LOC111702526	-1.459602803	0.0279277798308331	phosphatidylinositol N-acetylglucosaminyltransferase subunit Q-like
LOC111710570	1.067255158	0.0136994134261561	phosphatidylserine decarboxylase proenzyme, mitochondrial-like
LOC111701277	-2.128406992	0.00394978952794632	phosphoenolpyruvate carboxykinase [GTP]-like
LOC111706511	-3.473458591	0.0274943705458772	phospholipase A2-like
LOC111706278	-7.942326514	0.00908345082516991	phospholipase B1, membrane-associated-like
LOC111698486	1.095462592	0.00596133405554102	phospholipase D alpha 2-like
LOC111708616	-2.150025613	0.00874423616504073	phospholipid scramblase 2-like
LOC111695132	-1.304631957	0.0101964255700554	phosphorylated adapter RNA export protein-like
LOC111708153	1.781074997	0.0071394827304731	pikachurin-like
LOC111703484	1.368676799	0.0279277798308331	pinin-like
LOC111718033	2.547115182	1.04738884113732e-08	pirin-like protein
LOC111707986	-1.519028473	0.0171117101979678	piRNA biogenesis protein EXD1-like
LOC111705669	1.285848842	0.00534320341402815	platelet binding protein GspB-like
LOC111700013	1.291527519	0.0200037425938579	platelet-derived growth factor receptor alpha-like
LOC111718395	-2.749583736	2.04274560282032e-05	plectin-like
LOC111704108	-1.730901848	0.0041581670625656	POC1 centriolar protein homolog A-like
LOC111703579	-3.82443079	0.00536935237911828	poly(A) polymerase beta-like
LOC111712777	1.154498813	0.0209660952533915	poly(rC)-binding protein 3-like
LOC111698193	-1.060017596	0.0213926966071488	polyadenylate-binding protein 1-A-like
LOC111709362	-1.896411804	0.0137866906412745	polycomb protein EED-like
LOC111705861	1.172418157	0.0280092444864225	polycystic kidney disease 2-like 1 protein
LOC111717546	-2.366667606	0.0104659889287598	potassium channel subfamily K member 1-like
LOC111709660	1.512984619	0.0100023042638658	potassium voltage-gated channel subfamily B member 1-like
LOC111705419	2.321730875	0.0280878803623244	potassium/sodium hyperpolarization-activated cyclic nucleotide-gated channel 3-like
LOC111706555	-1.64626644	0.000360798845998149	PR domain zinc finger protein 5-like
LOC111695951	-2.181418993	0.00180025642492842	PR domain zinc finger protein 5-like
LOC111698185	1.696454597	0.000277898455225012	prestalk protein-like
LOC111699757	-10.14496796	0.0138455590822299	prisilkin-39-like
LOC111710354	-1.088237804	0.0290959429902155	probable ATP-dependent RNA helicase DDX43
LOC111703234	-2.247012264	7.55153118222048e-05	probable ATP-dependent RNA helicase vasa-like
LOC111696085	-3.656181262	0.000183812772915253	probable cinnamyl alcohol dehydrogenase
LOC111705105	1.383173957	0.00191389263261645	probable cytochrome P450 6a13
LOC111701439	-1.365134763	0.00734846731437337	probable DNA double-strand break repair Rad50 ATPase
LOC111705388	-1.60723403	0.0398491194420345	probable DNA-directed RNA polymerases I and III subunit RPAC2
LOC111711110	2.06923684	0.00695437429146199	probable E3 ubiquitin-protein ligase HECTD4
LOC111706577	2.104592749	0.0149330628489983	probable G-protein coupled receptor B0563.6
LOC111701903	-1.755093866	0.00324890566223968	probable inactive tRNA-specific adenosine deaminase-like protein 3
LOC111705131	-1.204976986	0.00814881524298159	probable leucine--tRNA ligase, mitochondrial
LOC111714068	1.225610301	0.00242402415647187	probable mitochondrial chaperone BCS1-A
LOC111698183	1.408155936	0.01199990238313	probable phospholipid-transporting ATPase IH
LOC111707214	-1.244589147	0.0171139398836116	probable protein disulfide-isomerase A4
LOC111706024	-1.094687242	0.0119131937585474	probable tRNA (guanine(26)-N(2))-dimethyltransferase
LOC111705141	-1.252195781	0.00804333148702628	probable tRNA N6-adenosine threonylcarbamoyltransferase, mitochondrial
LOC111710969	-2.012616586	0.000526592419937431	probable U3 small nucleolar RNA-associated protein 11
LOC111703885	-1.140848566	0.0169720053923441	proliferating cell nuclear antigen-like
LOC111699594	2.320537138	0.021851536973705	proline-rich proteoglycan 2-like
LOC111712641	-4.190672219	0.00814881524298159	prolow-density lipoprotein receptor-related protein 1-like
LOC111694928	-1.493482925	0.00329114993267186	protein abrupt-like
LOC111710406	-1.5764941	0.00360183643905216	protein abrupt-like
LOC111712159	1.590761795	0.0230148369373079	protein amalgam-like
LOC111701901	-2.044240855	0.000396689192429044	protein arginine N-methyltransferase 1-like
LOC111701361	-1.53210354	0.00114424392480553	protein Asterix-like
LOC111706043	-1.357384818	0.00534320341402815	protein BCCIP homolog
LOC111696175	-1.309576391	0.0200181353298825	protein bfr2-like
LOC111698166	-3.74850852	0.0116349809619375	protein bicaudal C homolog 1-A-like
LOC111703790	-1.127051595	0.0185757524350071	protein bric-a-brac 2-like
LOC111708332	-1.547563781	0.00753801256197903	protein canopy 4-like
LOC111708296	1.140679059	0.00817721593737963	protein capicua homolog
LOC111704435	1.111726677	0.00957909232526503	protein CDV3 homolog
LOC111706777	-1.217561292	0.00870407969474844	protein cereblon-like
LOC111714425	-1.632038707	0.0260550961437569	protein cornichon homolog 4-like
LOC111696735	-1.664552786	0.00541507122667237	protein DENND6A-like
LOC111698789	1.234736668	0.0149303280375285	protein dispatched-like
LOC111708797	1.36249555	0.00422985417838025	protein disulfide-isomerase-like
LOC111704842	-1.820631074	0.00522589842974567	protein downstream neighbor of son homolog
LOC111711116	2.092342481	0.0144026943464421	protein dpy-30 homolog
LOC111694857	-1.116618594	0.0220184871930675	protein FAN-like
LOC111696687	-1.079221814	0.0187032213635678	protein farnesyltransferase/geranylgeranyltransferase type-1 subunit alpha-like
LOC111697956	1.281695739	0.00357227891847169	protein furry-like
LOC111698007	-1.601715841	0.0120084936767012	protein grainyhead-like
LOC111698710	-2.421459762	0.0331294193179348	protein HGV2-like
LOC111711641	-4.432067067	0.00923863950007233	protein hunchback-like
LOC111707241	1.404047491	0.0133868627431097	protein kibra-like
LOC111708424	-1.172034219	0.0337158943659595	protein kinase C-binding protein 1-like
LOC111718281	-1.353136014	0.0163864189463126	protein lethal(2)denticleless-like
LOC111708771	-2.985730792	0.0282830864361729	protein LSM14 homolog B-like
LOC111709532	-2.041479963	0.00421717987126615	protein MCM10 homolog
LOC111713880	-1.968104568	0.00424886072260798	protein patched homolog 1-like
LOC111700844	-5.560868201	0.00506642293639937	protein peste-like
LOC111696744	-1.575587625	0.0280737802639256	protein PFC0760c-like
LOC111702874	-2.66348719	9.57214446505645e-05	protein PFC0760c-like
LOC111717198	-1.884017992	1.26233442523957e-06	protein PXR1-like
LOC111718416	1.424032962	0.0241935074798548	protein pygopus-like
LOC111713349	2.186892088	0.00421717987126615	protein RUFY3-like
LOC111705229	1.476599884	0.0414430909147009	protein sickie-like
LOC111711912	-2.537981766	0.00444832004641412	protein Simiate-like
LOC111710616	-2.009125057	0.00422154057775001	protein Skeletor, isoforms B/C-like
LOC111704489	-4.553743069	0.0160134748202846	protein Skeletor, isoforms B/C-like
LOC111714411	1.171927864	0.0177487506857439	protein Skeletor, isoforms B/C-like
LOC111710926	1.231889834	0.0150763081739936	protein slit-like
LOC111699632	-1.695722405	0.0179577614302301	protein spire-like
LOC111713063	1.592558284	0.00690752166953847	protein SSUH2 homolog
LOC111701698	-1.138333379	0.0034418639281297	protein TBRG4-like
LOC111715221	-1.774514354	0.0116349809619375	protein TEX261-like
LOC111710652	-2.949631961	0.046584813206069	protein tilB homolog
LOC111707446	1.853796152	0.0183812739114076	protein tipE-like
LOC111700245	1.55918358	0.00419635730039867	protein Tob1-like
LOC111707821	-3.104848368	0.0375518585576034	protein tramtrack, beta isoform-like
LOC111701841	-1.158937041	0.00872488493545203	protein tramtrack, beta isoform-like
LOC111705238	-2.506909735	0.00404123025953731	protein trapped in endoderm-1-like
LOC111694913	2.259238113	5.51807973761518e-05	protein turtle homolog A-like
LOC111714818	1.619832823	0.0184397533868849	protein unc-80 homolog
LOC111700675	1.625733095	0.0107609576524594	protein white-like
LOC111701242	-1.289336125	0.0175492920003158	protein will die slowly
LOC111697163	-1.161732984	0.0144026943464421	protoheme IX farnesyltransferase, mitochondrial-like
LOC111714125	-2.140914429	0.0407710308755836	proton-coupled amino acid transporter 1-like
LOC111718228	1.418637753	0.0308329837411113	proto-oncogene c-Rel-like
LOC111703997	-1.668180966	0.0161643807648227	PTB domain-containing adapter protein ced-6-like
LOC111696322	-4.42576937	0.000368664709085326	putative ammonium transporter 1
LOC111700327	1.058108385	0.00784815828967358	putative ferric-chelate reductase 1 homolog
LOC111705584	1.818615715	7.61683105507571e-05	putative ferric-chelate reductase 1 homolog
LOC111696068	-1.501372149	0.0130108933999876	putative lipoyltransferase 2, mitochondrial
LOC111695912	-2.119676975	0.0250465268154705	putative L-lactate dehydrogenase
LOC111707048	-1.86879135	0.0148559286449223	putative neutral sphingomyelinase
LOC111702610	-1.595384517	0.0416296420662527	putative phosphatidate phosphatase
LOC111701603	2.197912284	0.00767890361210248	putative protein TPRXL
LOC111705322	1.988300321	0.0466822247180005	putative protein TPRXL
LOC111708744	-6.92758293	0.000297367208417992	putative protein TPRXL
LOC111704673	-1.430716987	0.00183404528074287	putative RNA polymerase II subunit B1 CTD phosphatase RPAP2
LOC111712431	1.133380987	0.00537354678749958	putative sodium-dependent excitatory amino acid transporter glt-4
LOC111701517	1.623633846	0.0220184871930675	putative uncharacterized protein DDB_G0268364
LOC111696849	-1.201820841	0.0116780415685061	putative uncharacterized protein DDB_G0271606
LOC111705306	1.860683668	0.00248427743559845	putative uncharacterized protein DDB_G0277255
LOC111715881	-3.054929297	4.75542556659419e-07	pyrethroid hydrolase Ces2e-like
LOC111706527	-3.303654455	0.0135628995097017	pyrroline-5-carboxylate reductase-like
LOC111707074	-1.677871778	0.00121841726908757	pyruvate dehydrogenase (acetyl-transferring) kinase, mitochondrial-like
LOC111698070	-1.446258048	0.00683798976223249	queuine tRNA-ribosyltransferase accessory subunit 2-like
LOC111709709	-1.227956637	0.0225443410123463	rab proteins geranylgeranyltransferase component A-like
LOC111702156	-1.606429196	0.00223612174927816	RAB6A-GEF complex partner protein 2-like
LOC111708752	-1.401973634	0.00773150562647271	raf homolog serine/threonine-protein kinase phl-like
LOC111718265	-1.237039067	0.00446057614030748	rap1 GTPase-GDP dissociation stimulator 1-A-like
LOC111711090	1.679357058	0.00695437429146199	ras and EF-hand domain-containing protein-like
LOC111700622	-1.172382188	0.00226118305930907	ras-related GTP-binding protein A-like
LOC111709463	1.198002774	0.0150763081739936	ras-responsive element-binding protein 1-like
LOC111716944	-2.385002439	0.0225234737473706	RE1-silencing transcription factor B-like
LOC111700956	-1.697296401	0.0048827099876514	RE1-silencing transcription factor B-like
LOC111695041	-1.459761475	0.0144333099708226	recombining binding protein suppressor of hairless-like
LOC111715664	1.433745596	0.00857432111441758	regulating synaptic membrane exocytosis protein 1-like
LOC111698041	-1.111429976	0.0159241883674133	regulation of nuclear pre-mRNA domain-containing protein 1B-like
LOC111706125	1.145243177	0.0359147160857802	regulator of G-protein signaling 9-like
LOC111699137	-3.462933772	0.0230148369373079	repetitive proline-rich cell wall protein 2-like
LOC111701317	-1.196568897	0.0130186233870949	replication factor C subunit 2-like
LOC111701298	1.763327553	2.68715220297944e-05	retinol dehydrogenase 12-like
LOC111701621	-2.968675511	0.000423138821469662	rho guanine nucleotide exchange factor 16-like
LOC111699729	1.388432704	0.0104080858060037	rho guanine nucleotide exchange factor 17-like
LOC111703974	-2.090775336	0.000573527209377313	ribonuclease H1-like
LOC111706709	-1.136301522	0.0448064105808101	ribonucleases P/MRP protein subunit POP1-like
LOC111696462	-1.427883517	0.010104576764039	ribonucleoside-diphosphate reductase large subunit-like
LOC111716783	-1.349311245	0.0078466516732202	ribonucleoside-diphosphate reductase subunit M2-like
LOC111707497	-1.251788905	0.0172586733120984	ribosomal RNA processing protein 36 homolog
LOC111700323	-1.793920096	0.00856255426226557	ribosomal RNA small subunit methyltransferase H-like
LOC111698084	-2.106353869	0.00102013880940858	RNA 3'-terminal phosphate cyclase-like protein
LOC111705376	-1.252092013	0.0184864116782339	RNA exonuclease 4-like
LOC111711264	-1.063673097	0.0289523317629119	RNA polymerase II subunit 5-mediating protein homolog
LOC111707779	-1.402996142	0.0181527845477505	RNA polymerase II-associated protein 3-like
LOC111698512	-1.822821543	0.00226118305930907	RNA polymerase-associated protein RTF1 homolog
LOC111708126	-1.348941553	0.0231325001073098	RNA-binding protein 26-like
LOC111698083	-1.110689833	0.0367678923009464	ruvB-like 2
LOC111701671	-1.304734413	0.0109832371710405	S1 RNA-binding domain-containing protein 1-like
LOC111695215	-1.38509612	0.0134032086896772	SAGA-associated factor 29-like
LOC111697577	-1.25137329	0.0107904328204127	selenoprotein O-like
LOC111708997	2.115049011	0.00889210973285947	septin-2-like
LOC111707419	-1.35882436	0.0144984183266446	septin-7-like
LOC111696442	1.033745473	0.00633562047126875	sequestosome-1-like
LOC111706413	-3.196201197	3.49952253355392e-05	serine proteinase stubble-like
LOC111709379	-1.17773579	0.0154586227534595	serine/arginine repetitive matrix protein 1-like
LOC111709636	1.557896577	0.0206270077030343	serine/arginine repetitive matrix protein 1-like
LOC111711924	-1.405034086	0.00267245810369148	serine/arginine repetitive matrix protein 1-like
LOC111717294	1.46598216	0.000741295347168999	serine/arginine repetitive matrix protein 1-like
LOC111713344	1.078885207	0.00712341605209378	serine/arginine repetitive matrix protein 1-like
LOC111703193	-1.317175734	0.0223680436713247	serine/arginine repetitive matrix protein 2-like
LOC111695148	1.530731335	0.0242338797551945	serine/threonine-protein kinase fray2-like
LOC111713087	1.431732942	0.022884518419663	serine/threonine-protein kinase fray2-like
LOC111708187	-3.54248248	0.00439290425791113	serine/threonine-protein kinase mos-like
LOC111703648	-2.107453638	0.00273667829929221	serine/threonine-protein kinase Nek5-like
LOC111695037	1.189597301	0.0153303002094495	serine/threonine-protein kinase pim-3-like
LOC111703069	1.070537227	0.00814881524298159	serine/threonine-protein kinase pim-3-like
LOC111703977	-1.995138378	0.00263012468371792	serine/threonine-protein kinase PLK1-like
LOC111697925	-2.278333208	0.00156135874276449	serine/threonine-protein kinase PLK1-like
LOC111705379	-2.923679369	0.00013658135322691	serine/threonine-protein kinase PLK2-like
LOC111706187	-1.82734517	0.0241935074798548	serine/threonine-protein kinase PLK4-like
LOC111696355	1.606514485	0.0352564075412906	serine/threonine-protein kinase SIK2-like
LOC111698843	-3.183292009	0.0284930536882744	serine/threonine-protein kinase SKY1-like
LOC111700764	1.271348151	0.00518642367331698	serine/threonine-protein kinase WNK3-like
LOC111698717	-1.819648607	0.0272316984063814	serine/threonine-protein phosphatase 2A activator-like
LOC111700682	-1.27019327	0.00606295509945354	serpin B10-like
LOC111698177	-1.821775401	0.00238834271588565	serrate RNA effector molecule homolog
LOC111716494	-1.572675562	0.0196120060739531	serrate RNA effector molecule homolog
LOC111698864	1.401259516	0.0153697649592522	ski-like protein
LOC111697164	1.318606768	0.00191389263261645	small integral membrane protein 12-like
LOC111696272	-1.337010524	0.016462577181917	small ubiquitin-related modifier-like
LOC111704195	1.794455662	0.00255318473577195	sodium- and chloride-dependent GABA transporter 3-like
LOC111711043	2.608373506	0.000522024555958381	sodium- and chloride-dependent GABA transporter ine-like
LOC111697904	-6.095061902	0.00839933767349616	sodium- and chloride-dependent glycine transporter 2-like
LOC111713140	1.319941148	0.0226160206941118	sodium channel protein para-like
LOC111718124	2.200226913	0.00422154057775001	sodium channel protein para-like
LOC111697344	1.057674698	0.0179796985168287	sodium/calcium exchanger 1-like
LOC111709501	-4.900930308	0.00688726040277136	sodium/hydrogen exchanger 9B2-like
LOC111697334	2.039944777	0.00329467091257408	sodium/potassium/calcium exchanger Nckx30C-like
LOC111697881	1.134642993	0.0134605251243712	sodium/potassium-transporting ATPase subunit alpha-like
LOC111706151	1.013005557	0.00622649964996989	sodium/potassium-transporting ATPase subunit alpha-like
LOC111716138	1.021930457	0.0298299160566167	sodium/potassium-transporting ATPase subunit alpha-like
LOC111697080	-3.776660853	0.00751548028992552	sodium-dependent dopamine transporter-like
LOC111705348	1.259243624	0.0213926966071488	sodium-dependent dopamine transporter-like
LOC111707918	1.841337952	0.0043152699009489	sodium-dependent neutral amino acid transporter B(0)AT2-like
LOC111707442	1.179651939	0.0147346927986209	sodium-dependent nutrient amino acid transporter 1-like
LOC111714178	-3.094595965	0.00021325925774901	sodium-dependent nutrient amino acid transporter 1-like
LOC111711529	1.847907827	0.000532527694063146	sodium-dependent proline transporter-like
LOC111714116	-2.362549926	0.00129146107336904	sodium-dependent proline transporter-like
LOC111698482	1.275239452	0.0117522417463285	sodium-dependent serotonin transporter-like
LOC111695001	1.365262247	0.0133560917311125	solute carrier family 2, facilitated glucose transporter member 1-like
LOC111697985	1.178976142	0.00481847171576941	solute carrier family 45 member 3-like
LOC111717050	1.364566011	0.00226580103716016	sorbitol dehydrogenase-like
LOC111700807	-1.118509982	0.0180178521040028	sorting nexin-27-like
LOC111711030	-1.084278972	0.00961288413946546	speckle targeted PIP5K1A-regulated poly(A) polymerase-like
LOC111710950	-1.381496748	0.00202641776788137	speckle-type POZ protein B-like
LOC111701243	-1.639220139	0.0131584400345287	spindle and kinetochore-associated protein 1-like
LOC111710467	-5.020794165	0.00908981144447097	SPRY domain-containing SOCS box protein 4-like
LOC111702930	-1.268555383	0.0101964255700554	STAGA complex 65 subunit gamma-like
LOC111703637	-1.375125506	0.0184067894269654	STAM-binding protein-like A
LOC111709721	1.333158366	0.010256158055089	sterile alpha and TIR motif-containing protein 1-like
LOC111701675	-1.252804924	0.00493360151370995	structural maintenance of chromosomes protein 6-like
LOC111714714	2.659620132	1.75014554771468e-13	sulfoquinovose 1-dehydrogenase-like
LOC111712239	1.41965734	0.00969933739880223	superoxide dismutase [Cu-Zn]-like
LOC111703263	-1.734610084	0.00140815407142932	survival motor neuron protein 1-like
LOC111709722	-1.333598878	0.0116140698376635	SWI/SNF-related matrix-associated actin-dependent regulator of chromatin subfamily A containing DEAD/H box 1 homolog
LOC111702817	-1.374936402	0.00567313616780215	symplekin-like
LOC111703321	1.237302593	0.00665018129040661	synapsin-like
LOC111704895	-1.497472668	0.0174439184270272	synaptic functional regulator FMR1-like
LOC111708680	1.3309459	0.0117965156989116	synaptotagmin 1-like
LOC111697845	1.751648886	0.00670276230906768	synaptotagmin 1-like
LOC111703377	2.86226027	0.000988080898378858	synaptotagmin-1-like
LOC111703729	-2.022531262	0.00174564551839395	TAF6-like RNA polymerase II p300/CBP-associated factor-associated factor 65 kDa subunit 6L
LOC111710517	1.347508508	0.00866520748820577	tankyrase-2-like
LOC111715946	-1.226327778	0.022884518419663	target of rapamycin complex subunit lst8-like
LOC111702083	-1.790058303	0.00243567106275718	targeting protein for Xklp2 homolog
LOC111702061	-1.268037803	0.0157723068458361	targeting protein for Xklp2-like
LOC111707355	-1.691302431	0.0221679205380057	TBC1 domain family member 13-like
LOC111704160	-2.107960639	0.000267227334240693	TBC1 domain family member 22B-like
LOC111707123	-1.386350606	0.0103407009065883	TELO2-interacting protein 1 homolog
LOC111715261	2.039648315	0.0273359633811263	telomerase protein component 1-like
LOC111703819	1.08623584	0.0198342923317463	tetraspanin-3-like
LOC111700961	-1.475403989	0.00656962607799849	tetratricopeptide repeat protein 4-like
LOC111701597	-1.329814091	0.00180591879817329	THO complex subunit 7 homolog
LOC111709851	1.550589433	0.00168822829198307	threonine-rich protein-like
LOC111703505	1.342968565	0.0142219459400144	titin homolog
LOC111697095	1.211712635	0.0124566938757819	titin-like
LOC111713787	-6.497165982	0.000493544770814727	TLD domain-containing protein 2-like
LOC111708678	2.109133125	0.0193359845931036	TNF receptor-associated factor 4-like
LOC111716405	-1.115761908	0.0112509691967252	TOX high mobility group box family member 4-A-like
LOC111708113	-1.522743448	0.00148313103552235	TRAF3-interacting protein 1-like
LOC111707091	-1.901349066	0.00685074965222295	trafficking protein particle complex subunit 13-like
LOC111702292	-1.767394031	0.0178499600892929	transcription factor Dp-1-like
LOC111709675	-2.226570923	0.00110621247298838	transcription factor E2F5-like
LOC111716683	1.175903651	0.0155348919718753	transcription factor Sox-14-like
LOC111709713	-1.37917984	0.0160134748202846	transcription initiation factor TFIID subunit 11-like
LOC111715572	-1.188531733	0.0237338042413538	transcription initiation factor TFIID subunit 3-like
LOC111695845	-1.693863331	0.000663763009114442	transcription initiation factor TFIID subunit 5-like
LOC111696708	-1.484980844	0.0484369011102336	transcriptional adapter 1-like
LOC111715345	-1.527647078	0.0132625706783622	transcriptional enhancer factor TEF-1-like
LOC111702385	-2.570365687	4.09542187119695e-06	transcriptional regulator ATRX-like
LOC111699721	-1.804727683	0.0399306677981456	transcriptional repressor CTCF-like
LOC111708725	1.402375421	0.00522589842974567	transcriptional repressor scratch 2-like
LOC111701846	-1.944564683	0.00537915664889186	transformer-2 protein homolog beta-like
LOC111704192	-1.088088415	0.0209660952533915	transformer-2 protein homolog beta-like
LOC111695865	1.646898312	0.0246647231104741	transient receptor potential cation channel subfamily V member 5-like
LOC111707945	1.59493267	0.0483587582505483	transient receptor potential-gamma protein-like
LOC111707887	-1.53520449	0.0209404417843697	translation initiation factor IF-2-like
LOC111702922	-1.058829343	0.0131356214094549	translin-like
LOC111711064	-1.377240926	0.0034418639281297	transmembrane protein 161B-like
LOC111696593	-1.374549754	0.00545305087013858	transmembrane protein 201-like
LOC111709756	1.136445673	0.0100576137811855	transmembrane protein 268-like
LOC111710627	-1.909558882	0.00581375264160478	transmembrane protein 60-like
LOC111708125	-1.596690548	0.00239443559652605	trichohyalin-like
LOC111707502	1.680537081	0.0187032213635678	trichohyalin-like
LOC111706010	-1.101876375	0.016308997809875	trichoplein keratin filament-binding protein-like
LOC111713808	-2.726848147	0.00136682203762722	triokinase/FMN cyclase-like
LOC111707158	1.759514363	0.0171117101979678	trithorax group protein osa-like
LOC111705817	-1.634424435	0.0188303127022238	tRNA (cytosine(34)-C(5))-methyltransferase-like
LOC111705964	-1.888147985	0.00870407969474844	tRNA (cytosine(38)-C(5))-methyltransferase-like
LOC111697174	-1.71803565	0.000250967354229973	tRNA pseudouridine synthase A-like
LOC111703434	1.624328552	0.00357227891847169	trypsin-1-like
LOC111700970	2.027243134	0.00576516966347681	tubby-related protein 4-like
LOC111698413	1.265701879	0.0191153397166399	tubulin alpha chain-like
LOC111698418	1.397449048	0.0168020826119156	tubulin alpha chain-like
LOC111703976	-1.206185323	0.00408322875127724	tubulin alpha chain-like
LOC111709137	1.721338662	0.00222929528757116	tubulin alpha chain-like
LOC111703978	-5.241750121	1.13868353970516e-06	tubulin alpha-1 chain-like
LOC111697806	1.108984898	0.00665018129040661	tubulin alpha-1 chain-like
LOC111711356	1.434515876	0.00570255838083388	tubulin alpha-3 chain-like
LOC111709132	1.882326947	9.09439724813042e-08	tubulin alpha-3 chain-like
LOC111708829	-1.514259396	0.00851323595555465	tubulin gamma-1 chain-like
LOC111697541	-1.041049034	0.0389536711919342	tubulin polyglutamylase TTLL4-like
LOC111700348	-1.293492813	0.0130186233870949	tubulin-specific chaperone A-like
LOC111711047	-1.958448334	0.00226340454485031	tudor domain-containing protein 5-like
LOC111697155	-2.196052425	0.000857281295678353	twinkle protein, mitochondrial-like
LOC111698802	-1.931586807	0.028552258556991	two pore calcium channel protein 1-like
LOC111708445	1.786162761	0.0284337090749594	tyrosine 3-monooxygenase-like
LOC111714420	1.579443145	0.0343722684905549	tyrosine kinase receptor Cad96Ca-like
LOC111706676	1.361633736	0.0248748575880429	tyrosine-protein phosphatase 99A-like
LOC111714170	-1.578553973	0.000532527694063146	U3 small nucleolar RNA-interacting protein 2-like
LOC111709284	-1.405697895	0.00580496046029448	U6 small nuclear RNA (adenine-(43)-N(6))-methyltransferase-like
LOC111716241	-1.832005836	0.0184468891712882	ubiquitin carboxyl-terminal hydrolase 22-like
LOC111695270	-1.347628447	0.0125815236030995	ubiquitin carboxyl-terminal hydrolase 46-like
LOC111710757	-1.366276972	0.0144026943464421	ubiquitin-like modifier-activating enzyme 6
LOC111716730	-1.503177356	0.0182207380082669	UDP-N-acetylglucosamine--peptide N-acetylglucosaminyltransferase-like
LOC111694720	1.514719502	0.0285089810228103	uncharacterized LOC111694720
LOC111694753	1.879542292	0.0283831369141485	uncharacterized LOC111694753
LOC111694775	-1.703040709	0.00575107617770991	uncharacterized LOC111694775
LOC111694839	1.526435021	0.000884796065785945	uncharacterized LOC111694839
LOC111694925	-1.428416432	0.00833992779974402	uncharacterized LOC111694925
LOC111694942	-2.035329272	0.00226453037611217	uncharacterized LOC111694942
LOC111694997	-1.670570824	0.00715475984295801	uncharacterized LOC111694997
LOC111694998	-1.470561905	0.0109117821862459	uncharacterized LOC111694998
LOC111695079	-1.085965636	0.018549724403049	uncharacterized LOC111695079
LOC111695085	1.088243629	0.0180295894252674	uncharacterized LOC111695085
LOC111695106	1.369312772	0.0119712939691533	uncharacterized LOC111695106
LOC111695131	-2.478508781	0.000297367208417992	uncharacterized LOC111695131
LOC111695162	-3.78937763	0.0187477468634885	uncharacterized LOC111695162
LOC111695227	1.653540571	0.00422154057775001	uncharacterized LOC111695227
LOC111695233	1.36503719	0.00320071235878088	uncharacterized LOC111695233
LOC111695261	1.509621597	0.00584966871635512	uncharacterized LOC111695261
LOC111695278	1.332228665	0.00918923313843441	uncharacterized LOC111695278
LOC111695281	-1.222681423	0.0125458290591652	uncharacterized LOC111695281
LOC111695391	-1.509967726	0.0276219754988931	uncharacterized LOC111695391
LOC111695418	1.149541844	0.0130108933999876	uncharacterized LOC111695418
LOC111695425	2.530146447	5.25519509843659e-05	uncharacterized LOC111695425
LOC111695471	-2.143028803	5.46462553878269e-05	uncharacterized LOC111695471
LOC111695473	-1.302334137	0.0209404417843697	uncharacterized LOC111695473
LOC111695481	-4.126003688	0.00752527356814539	uncharacterized LOC111695481
LOC111695526	1.269732665	0.0110075510449502	uncharacterized LOC111695526
LOC111695532	-1.254795657	0.0239337324019286	uncharacterized LOC111695532
LOC111695632	-1.314663996	0.0176430511780109	uncharacterized LOC111695632
LOC111695776	1.104920942	0.0134605251243712	uncharacterized LOC111695776
LOC111695862	-1.545277123	0.00493360151370995	uncharacterized LOC111695862
LOC111695939	1.518378522	0.0175127607269113	uncharacterized LOC111695939
LOC111695943	-3.411586902	0.000110107013147341	uncharacterized LOC111695943
LOC111695956	-1.759904445	0.00370505484416229	uncharacterized LOC111695956
LOC111696017	-1.168132934	0.00921467376839655	uncharacterized LOC111696017
LOC111696052	2.779043212	2.37111323343523e-06	uncharacterized LOC111696052
LOC111696092	-1.534433704	0.0117333514064709	uncharacterized LOC111696092
LOC111696237	2.987332148	0.00114750003848772	uncharacterized LOC111696237
LOC111696241	3.182958475	0.00087569879215716	uncharacterized LOC111696241
LOC111696300	-3.133653658	0.000183812772915253	uncharacterized LOC111696300
LOC111696339	1.716941927	2.65734575747391e-05	uncharacterized LOC111696339
LOC111696537	-1.397819482	0.0119194299919902	uncharacterized LOC111696537
LOC111696577	-2.650626345	0.0161741829602094	uncharacterized LOC111696577
LOC111696581	-1.986350739	0.0219589021536646	uncharacterized LOC111696581
LOC111696642	-1.21289	0.0130515271011397	uncharacterized LOC111696642
LOC111696663	-2.40922121	0.000452451376914671	uncharacterized LOC111696663
LOC111696754	-1.516162449	0.010470619352237	uncharacterized LOC111696754
LOC111696787	-8.503760883	0.000526592419937431	uncharacterized LOC111696787
LOC111696962	-1.188171021	0.0087154367869615	uncharacterized LOC111696962
LOC111697090	-2.369566158	0.000349122958671674	uncharacterized LOC111697090
LOC111697100	2.960933691	0.0257929429498055	uncharacterized LOC111697100
LOC111697131	-3.032499294	5.00207285488311e-05	uncharacterized LOC111697131
LOC111697165	-10.03121711	0.00225901966937287	uncharacterized LOC111697165
LOC111697175	-6.768658568	0.000857281295678353	uncharacterized LOC111697175
LOC111697185	-1.346099127	0.00354290031248162	uncharacterized LOC111697185
LOC111697229	-1.503844128	0.0151070966939519	uncharacterized LOC111697229
LOC111697542	-1.307412012	0.0144040637342835	uncharacterized LOC111697542
LOC111697584	1.016040175	0.00885037871571615	uncharacterized LOC111697584
LOC111697597	1.483010581	0.0296698304280169	uncharacterized LOC111697597
LOC111697828	1.092217995	0.00857432111441758	uncharacterized LOC111697828
LOC111697884	-7.225116982	0.0134605251243712	uncharacterized LOC111697884
LOC111697909	-1.115599396	0.017660291240776	uncharacterized LOC111697909
LOC111697911	-2.094767705	0.00178120162667355	uncharacterized LOC111697911
LOC111697940	-1.564232024	0.0396994722601863	uncharacterized LOC111697940
LOC111698032	2.586355428	0.0114771832042906	uncharacterized LOC111698032
LOC111698154	-3.800424562	0.0211756318836955	uncharacterized LOC111698154
LOC111698318	-2.057503206	0.0086227022226078	uncharacterized LOC111698318
LOC111698329	1.206045597	0.015840216351915	uncharacterized LOC111698329
LOC111698379	-2.118115784	0.000161218093114143	uncharacterized LOC111698379
LOC111698397	-1.286249565	0.0159345373698758	uncharacterized LOC111698397
LOC111698436	-2.897332549	0.0242338797551945	uncharacterized LOC111698436
LOC111698441	1.112506109	0.0216224760932896	uncharacterized LOC111698441
LOC111698567	-4.198449053	0.0052544274698673	uncharacterized LOC111698567
LOC111698611	1.326410817	0.0159905492616915	uncharacterized LOC111698611
LOC111698656	-1.367773237	0.0178169805658062	uncharacterized LOC111698656
LOC111698668	-1.962889218	0.000857281295678353	uncharacterized LOC111698668
LOC111698701	1.060098892	0.00579446943722623	uncharacterized LOC111698701
LOC111698850	-1.67707472	0.00772437318607353	uncharacterized LOC111698850
LOC111698890	2.237921876	0.00874423616504073	uncharacterized LOC111698890
LOC111698906	-1.657107378	0.00596133405554102	uncharacterized LOC111698906
LOC111698980	-1.405025872	0.00318875231550902	uncharacterized LOC111698980
LOC111699127	-1.786388434	0.00355854848737848	uncharacterized LOC111699127
LOC111699305	-1.088319679	0.0121909309513379	uncharacterized LOC111699305
LOC111699485	-3.483083622	0.0186253287060438	uncharacterized LOC111699485
LOC111699595	-1.87042884	0.00322117702960566	uncharacterized LOC111699595
LOC111699684	-1.092933804	0.010773709262969	uncharacterized LOC111699684
LOC111699782	2.129501767	0.0157808002634384	uncharacterized LOC111699782
LOC111699851	-1.189897174	0.00394978952794632	uncharacterized LOC111699851
LOC111699902	-8.060473306	7.95429591280742e-06	uncharacterized LOC111699902
LOC111699997	2.780913426	0.0277295841445692	uncharacterized LOC111699997
LOC111700109	1.167841733	0.0298228653284562	uncharacterized LOC111700109
LOC111700146	1.749227256	0.000195446624406318	uncharacterized LOC111700146
LOC111700186	-1.301092742	0.00416270581764363	uncharacterized LOC111700186
LOC111700193	1.641683644	0.00248427743559845	uncharacterized LOC111700193
LOC111700229	-1.807102779	0.000452451376914671	uncharacterized LOC111700229
LOC111700428	1.340191135	0.00339516150189739	uncharacterized LOC111700428
LOC111700490	2.324419173	3.25168750947521e-07	uncharacterized LOC111700490
LOC111700502	-5.366821419	0.0034418639281297	uncharacterized LOC111700502
LOC111700504	-1.221320603	0.0251123781131584	uncharacterized LOC111700504
LOC111700534	-2.661940916	0.00224563089502315	uncharacterized LOC111700534
LOC111700596	-2.102899715	0.00909481669610178	uncharacterized LOC111700596
LOC111700629	2.11676394	0.0190000570271398	uncharacterized LOC111700629
LOC111700763	-2.483747204	0.046483659415015	uncharacterized LOC111700763
LOC111700787	-1.506274315	0.0277166231816901	uncharacterized LOC111700787
LOC111700978	-3.442543437	2.05475565569083e-05	uncharacterized LOC111700978
LOC111700996	-8.088473199	0.0135527709894504	uncharacterized LOC111700996
LOC111700997	-8.673252545	0.00403922807468694	uncharacterized LOC111700997
LOC111701020	-2.081292088	0.0175041105537385	uncharacterized LOC111701020
LOC111701047	-2.777756455	0.00751983284242453	uncharacterized LOC111701047
LOC111701121	-1.292710328	0.00524357763338384	uncharacterized LOC111701121
LOC111701132	-5.128459078	0.0159753346032735	uncharacterized LOC111701132
LOC111701150	-1.525061374	0.0139792307931079	uncharacterized LOC111701150
LOC111701167	1.229434083	0.0098591841730277	uncharacterized LOC111701167
LOC111701329	2.01438122	0.0413319251447784	uncharacterized LOC111701329
LOC111701354	-2.130440177	0.00301547863171952	uncharacterized LOC111701354
LOC111701386	-1.838388449	0.000525150993533033	uncharacterized LOC111701386
LOC111701405	1.587575637	0.00021258718677347	uncharacterized LOC111701405
LOC111701421	1.196815223	0.0120084936767012	uncharacterized LOC111701421
LOC111701460	-5.481747896	0.00522589842974567	uncharacterized LOC111701460
LOC111701531	1.708314207	0.0323949614958057	uncharacterized LOC111701531
LOC111701631	1.318288571	0.0238236487816501	uncharacterized LOC111701631
LOC111701709	-1.090829202	0.01493945918765	uncharacterized LOC111701709
LOC111701790	1.440182402	0.00935422955449022	uncharacterized LOC111701790
LOC111701813	-1.369225152	0.0202711872706485	uncharacterized LOC111701813
LOC111701822	-8.210526149	0.00192976896798323	uncharacterized LOC111701822
LOC111701831	2.661497122	0.0468990664527701	uncharacterized LOC111701831
LOC111702073	1.33510323	0.0276801421184087	uncharacterized LOC111702073
LOC111702145	-1.433909538	0.0114129490330607	uncharacterized LOC111702145
LOC111702166	1.2580354	0.0201947479554684	uncharacterized LOC111702166
LOC111702188	-1.116178975	0.0436230366948326	uncharacterized LOC111702188
LOC111702276	-3.495051026	8.88449879467266e-06	uncharacterized LOC111702276
LOC111702427	1.933214291	0.00277032039119015	uncharacterized LOC111702427
LOC111702479	-1.145212538	0.0123420654039906	uncharacterized LOC111702479
LOC111702577	-2.035843616	0.0133560917311125	uncharacterized LOC111702577
LOC111702648	-1.287955801	0.00941196663418077	uncharacterized LOC111702648
LOC111702728	-1.095709831	0.0154262836241742	uncharacterized LOC111702728
LOC111702881	-1.67271034	0.00484623862644609	uncharacterized LOC111702881
LOC111702903	-1.307484348	0.00322117702960566	uncharacterized LOC111702903
LOC111703008	-8.855339489	2.68715220297944e-05	uncharacterized LOC111703008
LOC111703123	-2.509297312	0.0136622551635526	uncharacterized LOC111703123
LOC111703264	1.591030175	0.0408547073945122	uncharacterized LOC111703264
LOC111703324	-1.524020308	0.00272536720113368	uncharacterized LOC111703324
LOC111703348	1.428922023	0.00223612174927816	uncharacterized LOC111703348
LOC111703349	-1.558522849	0.0137045388601663	uncharacterized LOC111703349
LOC111703363	-1.853615018	0.00617731732740869	uncharacterized LOC111703363
LOC111703413	-1.578448308	0.00355951843820458	uncharacterized LOC111703413
LOC111703488	-1.648660035	0.00703572002494501	uncharacterized LOC111703488
LOC111703561	1.461440451	0.011522163137732	uncharacterized LOC111703561
LOC111703562	1.510348089	0.00174564551839395	uncharacterized LOC111703562
LOC111703576	-4.056600952	0.0333232905949777	uncharacterized LOC111703576
LOC111703621	-1.861973348	0.0305067147804009	uncharacterized LOC111703621
LOC111703645	-1.913829117	0.00388837165725001	uncharacterized LOC111703645
LOC111703786	-2.649054254	4.78203763694799e-05	uncharacterized LOC111703786
LOC111703792	-1.182327893	0.0187477468634885	uncharacterized LOC111703792
LOC111703920	1.483662448	0.00481847171576941	uncharacterized LOC111703920
LOC111704013	-1.916773289	0.00333097225413351	uncharacterized LOC111704013
LOC111704044	-1.944977183	0.000297367208417992	uncharacterized LOC111704044
LOC111704053	-1.903603456	0.00439290425791113	uncharacterized LOC111704053
LOC111704223	-1.535893024	0.00781868800833247	uncharacterized LOC111704223
LOC111704235	1.131879871	0.0237472499659778	uncharacterized LOC111704235
LOC111704282	1.509183669	0.00110621247298838	uncharacterized LOC111704282
LOC111704353	-1.468209062	0.0442163013272552	uncharacterized LOC111704353
LOC111704469	-1.154402141	0.0184864116782339	uncharacterized LOC111704469
LOC111704514	-2.815025301	0.0427253926461508	uncharacterized LOC111704514
LOC111704707	-1.806198235	0.016462577181917	uncharacterized LOC111704707
LOC111704789	1.369111197	0.0149975372905694	uncharacterized LOC111704789
LOC111704800	1.760698032	0.0491904230297806	uncharacterized LOC111704800
LOC111704992	-1.705470517	0.00900589069619569	uncharacterized LOC111704992
LOC111705010	1.34409482	0.0042898568949199	uncharacterized LOC111705010
LOC111705091	-1.334173346	0.021798640992546	uncharacterized LOC111705091
LOC111705242	-1.240078577	0.0224560548252824	uncharacterized LOC111705242
LOC111705263	1.002445468	0.0398491194420345	uncharacterized LOC111705263
LOC111705392	-2.160462017	0.00397564953588888	uncharacterized LOC111705392
LOC111705453	-1.374024095	0.0331678244689933	uncharacterized LOC111705453
LOC111705500	-1.440568906	0.00857432111441758	uncharacterized LOC111705500
LOC111705505	1.509853461	0.0034418639281297	uncharacterized LOC111705505
LOC111705581	-4.026746286	0.0293576283141008	uncharacterized LOC111705581
LOC111705611	-2.174825865	0.00053775636368894	uncharacterized LOC111705611
LOC111705638	1.428840885	0.0364723118480217	uncharacterized LOC111705638
LOC111705661	1.031256806	0.0163864189463126	uncharacterized LOC111705661
LOC111705679	-5.762084611	0.0224213831638574	uncharacterized LOC111705679
LOC111705788	-1.237716598	0.0187032213635678	uncharacterized LOC111705788
LOC111705791	-3.306206756	7.50915366683049e-06	uncharacterized LOC111705791
LOC111705968	-1.785866312	0.00881297226514051	uncharacterized LOC111705968
LOC111705996	1.726555425	0.00377036054774921	uncharacterized LOC111705996
LOC111706022	1.503993068	0.00606295509945354	uncharacterized LOC111706022
LOC111706064	-8.944459936	0.00061028006886247	uncharacterized LOC111706064
LOC111706098	-1.865970613	0.010773709262969	uncharacterized LOC111706098
LOC111706135	-2.154424694	0.00521086922680058	uncharacterized LOC111706135
LOC111706298	-1.923039382	0.000230856690150959	uncharacterized LOC111706298
LOC111706344	-2.908956624	1.78237189181014e-05	uncharacterized LOC111706344
LOC111706367	-7.397365235	0.000672274008833934	uncharacterized LOC111706367
LOC111706375	1.698545744	0.000908907307148684	uncharacterized LOC111706375
LOC111706405	-2.379159029	0.00800670720525605	uncharacterized LOC111706405
LOC111706659	1.064036961	0.0147718253302044	uncharacterized LOC111706659
LOC111706666	-4.047795218	0.01699715025421	uncharacterized LOC111706666
LOC111706715	-1.288185423	0.00921467376839655	uncharacterized LOC111706715
LOC111706757	-4.819689189	0.00403922807468694	uncharacterized LOC111706757
LOC111706759	1.185045649	0.0250514197678094	uncharacterized LOC111706759
LOC111706869	-1.478524848	0.000105851045384051	uncharacterized LOC111706869
LOC111706883	-2.486927407	0.00881297226514051	uncharacterized LOC111706883
LOC111706898	-2.442400545	0.00191118898463979	uncharacterized LOC111706898
LOC111706942	2.393264766	0.0100023042638658	uncharacterized LOC111706942
LOC111707233	-1.281233399	0.00606295509945354	uncharacterized LOC111707233
LOC111707276	-2.063049409	0.0186147854026445	uncharacterized LOC111707276
LOC111707278	-2.909183289	1.92833352962642e-05	uncharacterized LOC111707278
LOC111707318	1.085474397	0.0172293224093739	uncharacterized LOC111707318
LOC111707352	-1.105407923	0.0204244118071624	uncharacterized LOC111707352
LOC111707467	1.311678996	0.00117744525702894	uncharacterized LOC111707467
LOC111707472	-1.276741644	0.00874423616504073	uncharacterized LOC111707472
LOC111707503	1.645472241	0.00089632671981353	uncharacterized LOC111707503
LOC111707614	1.711411685	9.48534639714894e-05	uncharacterized LOC111707614
LOC111707702	-3.299423059	0.0127241051598005	uncharacterized LOC111707702
LOC111707735	1.691717725	0.0460062967788078	uncharacterized LOC111707735
LOC111707808	1.718465631	0.014253775348346	uncharacterized LOC111707808
LOC111707826	1.09143419	0.00874423616504073	uncharacterized LOC111707826
LOC111707856	1.498286782	0.0071394827304731	uncharacterized LOC111707856
LOC111707883	-1.708145649	0.00489685277993058	uncharacterized LOC111707883
LOC111708108	1.882275992	0.00238834271588565	uncharacterized LOC111708108
LOC111708109	-2.061250223	0.0288135566427361	uncharacterized LOC111708109
LOC111708127	-2.842543042	2.39399697716953e-05	uncharacterized LOC111708127
LOC111708162	1.308258358	0.00881297226514051	uncharacterized LOC111708162
LOC111708239	1.307407252	0.0226145994983787	uncharacterized LOC111708239
LOC111708250	-2.593866321	0.0002472163717159	uncharacterized LOC111708250
LOC111708272	-1.520581462	0.00248427743559845	uncharacterized LOC111708272
LOC111708334	-1.454828044	0.0123802028169577	uncharacterized LOC111708334
LOC111708380	-1.964212037	0.000138152399390354	uncharacterized LOC111708380
LOC111708390	1.167550954	0.0175286557562796	uncharacterized LOC111708390
LOC111708490	-1.373552598	0.00439290425791113	uncharacterized LOC111708490
LOC111708526	1.464987892	0.000396689192429044	uncharacterized LOC111708526
LOC111708531	-2.797678593	0.0123420654039906	uncharacterized LOC111708531
LOC111708543	-2.346678326	0.0016119851984037	uncharacterized LOC111708543
LOC111708619	1.786866318	0.00788928294074801	uncharacterized LOC111708619
LOC111708705	1.113317481	0.0180476479762469	uncharacterized LOC111708705
LOC111708740	-8.158738055	7.50915366683049e-06	uncharacterized LOC111708740
LOC111708742	-5.338680459	0.000626943604219896	uncharacterized LOC111708742
LOC111708746	-1.115482464	0.0125570465874323	uncharacterized LOC111708746
LOC111708795	-2.48576918	7.61683105507571e-05	uncharacterized LOC111708795
LOC111708862	-2.158100181	0.0267711630082212	uncharacterized LOC111708862
LOC111708868	-2.90677513	1.99225904480688e-07	uncharacterized LOC111708868
LOC111708878	1.482421445	0.0248640052781395	uncharacterized LOC111708878
LOC111708968	-8.086361035	0.000532527694063146	uncharacterized LOC111708968
LOC111708996	-6.275243924	0.00609606731093929	uncharacterized LOC111708996
LOC111709048	-1.610742112	0.00471581280674239	uncharacterized LOC111709048
LOC111709053	-1.393467001	0.0424869486466073	uncharacterized LOC111709053
LOC111709138	-1.763855953	0.00153979769097393	uncharacterized LOC111709138
LOC111709200	1.473332862	0.00795701296909409	uncharacterized LOC111709200
LOC111709213	1.162268462	0.00609606731093929	uncharacterized LOC111709213
LOC111709297	-6.109225231	0.00142321281630538	uncharacterized LOC111709297
LOC111709318	1.883968879	0.00464257751752635	uncharacterized LOC111709318
LOC111709350	-3.717693118	0.00447380814989164	uncharacterized LOC111709350
LOC111709360	-1.59570712	0.0127963751073083	uncharacterized LOC111709360
LOC111709403	1.523070133	0.0149028601134167	uncharacterized LOC111709403
LOC111709484	-1.376425376	0.0263452916532703	uncharacterized LOC111709484
LOC111709498	1.565944039	0.0019936632966235	uncharacterized LOC111709498
LOC111709521	1.695886969	0.0155204911108539	uncharacterized LOC111709521
LOC111709529	1.149397866	0.0190000570271398	uncharacterized LOC111709529
LOC111709547	-5.255045573	0.0209660952533915	uncharacterized LOC111709547
LOC111709606	-1.452085365	0.04579867563751	uncharacterized LOC111709606
LOC111709649	-2.03301477	0.0268409961442511	uncharacterized LOC111709649
LOC111709662	-1.716543722	0.0236999994712029	uncharacterized LOC111709662
LOC111709680	-1.720088135	0.00422836068173162	uncharacterized LOC111709680
LOC111709707	-2.500944882	0.00656363811459129	uncharacterized LOC111709707
LOC111709792	1.235992185	0.0127356552201202	uncharacterized LOC111709792
LOC111709817	1.292455826	0.0177487506857439	uncharacterized LOC111709817
LOC111709852	1.448209911	0.0157403435048313	uncharacterized LOC111709852
LOC111709936	-1.193412231	0.0135628995097017	uncharacterized LOC111709936
LOC111710028	-1.25242113	0.0189434454291037	uncharacterized LOC111710028
LOC111710045	1.784931952	0.00647538122348833	uncharacterized LOC111710045
LOC111710139	-5.624374024	0.0021293370820809	uncharacterized LOC111710139
LOC111710153	-2.69633145	0.000250967354229973	uncharacterized LOC111710153
LOC111710159	1.619816347	0.00301789799803656	uncharacterized LOC111710159
LOC111710245	-5.511022902	0.00223612174927816	uncharacterized LOC111710245
LOC111710250	-7.914006987	0.000110712950347303	uncharacterized LOC111710250
LOC111710360	-2.286619849	0.00116057276001741	uncharacterized LOC111710360
LOC111710361	-1.673860485	0.00427425242020023	uncharacterized LOC111710361
LOC111710403	-2.395678549	0.0333232905949777	uncharacterized LOC111710403
LOC111710593	-1.668375359	0.0013156468270546	uncharacterized LOC111710593
LOC111710673	-2.266579429	0.000214752360491225	uncharacterized LOC111710673
LOC111710833	-4.644733642	0.00307518078071725	uncharacterized LOC111710833
LOC111710895	1.008428458	0.0086227022226078	uncharacterized LOC111710895
LOC111710928	-6.378393343	9.6733360408922e-05	uncharacterized LOC111710928
LOC111710938	-3.17316475	0.0348696036160352	uncharacterized LOC111710938
LOC111711011	1.066966681	0.00719566639790319	uncharacterized LOC111711011
LOC111711044	-1.975655999	0.00121941159078486	uncharacterized LOC111711044
LOC111711050	-2.48062893	0.000422286495466767	uncharacterized LOC111711050
LOC111711155	1.852090754	0.000198066555583561	uncharacterized LOC111711155
LOC111711274	-1.784745233	0.010773709262969	uncharacterized LOC111711274
LOC111711290	-1.830566106	0.00581375264160478	uncharacterized LOC111711290
LOC111711323	-1.473638926	0.0086227022226078	uncharacterized LOC111711323
LOC111711456	-4.893408549	0.00534320341402815	uncharacterized LOC111711456
LOC111711530	1.385454493	0.0114805697400445	uncharacterized LOC111711530
LOC111711649	-1.403045004	0.010104576764039	uncharacterized LOC111711649
LOC111711709	-6.671221462	0.000705144628797994	uncharacterized LOC111711709
LOC111711848	1.055315291	0.0469855105084809	uncharacterized LOC111711848
LOC111711888	-3.611019257	0.0273057998320425	uncharacterized LOC111711888
LOC111711903	1.984484845	7.41550585360466e-07	uncharacterized LOC111711903
LOC111711905	-1.416181436	0.00877903082215844	uncharacterized LOC111711905
LOC111711918	-2.95989597	0.020163790809896	uncharacterized LOC111711918
LOC111712059	-2.877047331	0.00172233212772538	uncharacterized LOC111712059
LOC111712073	-4.354842485	0.000602279500532084	uncharacterized LOC111712073
LOC111712117	-1.63822683	0.000653483452980377	uncharacterized LOC111712117
LOC111712172	-1.389996392	0.0126970928981231	uncharacterized LOC111712172
LOC111712198	-1.848725943	0.00597294606817523	uncharacterized LOC111712198
LOC111712203	-2.454599181	0.000104754276545619	uncharacterized LOC111712203
LOC111712242	1.970311109	0.00360055936715908	uncharacterized LOC111712242
LOC111712298	-5.061371248	7.76091657507455e-05	uncharacterized LOC111712298
LOC111712302	1.708064165	0.00524485638316323	uncharacterized LOC111712302
LOC111712353	1.005869984	0.0268061408178663	uncharacterized LOC111712353
LOC111712368	-8.746390977	0.00146708824416679	uncharacterized LOC111712368
LOC111712394	-2.494267612	0.000137884520682476	uncharacterized LOC111712394
LOC111712462	-2.493294927	0.00765819167143386	uncharacterized LOC111712462
LOC111712466	1.146464307	0.0206270077030343	uncharacterized LOC111712466
LOC111712467	-2.959171446	4.3554993324137e-06	uncharacterized LOC111712467
LOC111712488	-9.126600925	2.65734575747391e-05	uncharacterized LOC111712488
LOC111712490	2.582172584	0.0352564075412906	uncharacterized LOC111712490
LOC111712510	-7.178489781	0.00432469538859737	uncharacterized LOC111712510
LOC111712548	-2.186186501	0.00481847171576941	uncharacterized LOC111712548
LOC111712621	2.083310677	3.72693238679642e-05	uncharacterized LOC111712621
LOC111712628	-1.564193746	0.0119584610627887	uncharacterized LOC111712628
LOC111712633	-1.251424935	0.0232366553928529	uncharacterized LOC111712633
LOC111712637	-3.891533328	0.000178356500506901	uncharacterized LOC111712637
LOC111712648	1.579162938	0.0460062967788078	uncharacterized LOC111712648
LOC111712684	2.055165861	0.0296510882839986	uncharacterized LOC111712684
LOC111712772	2.787200295	1.15885797717993e-08	uncharacterized LOC111712772
LOC111712812	-2.094578068	0.0108609877867806	uncharacterized LOC111712812
LOC111712825	-2.225446437	0.000436034429602516	uncharacterized LOC111712825
LOC111712887	-2.690316458	4.24857980070383e-05	uncharacterized LOC111712887
LOC111712939	1.408124187	0.0305067147804009	uncharacterized LOC111712939
LOC111712963	-1.301529646	0.00266765580332405	uncharacterized LOC111712963
LOC111713083	1.18138377	0.0248640052781395	uncharacterized LOC111713083
LOC111713086	1.757922159	0.0314083526180092	uncharacterized LOC111713086
LOC111713310	-1.336236594	0.00146590206504622	uncharacterized LOC111713310
LOC111713378	2.045288191	0.0337158943659595	uncharacterized LOC111713378
LOC111713551	1.56886136	0.0355327923268818	uncharacterized LOC111713551
LOC111713615	-3.958859593	0.000142777168093999	uncharacterized LOC111713615
LOC111713640	-1.47329953	0.0141086175774459	uncharacterized LOC111713640
LOC111713677	1.830676115	0.000100392013866502	uncharacterized LOC111713677
LOC111713713	-1.752947974	0.0248640052781395	uncharacterized LOC111713713
LOC111713724	-1.468236084	0.00596133405554102	uncharacterized LOC111713724
LOC111713885	-2.04350153	0.00357227891847169	uncharacterized LOC111713885
LOC111713949	-2.057967888	0.0022442852067023	uncharacterized LOC111713949
LOC111713994	-1.677472365	0.00609606731093929	uncharacterized LOC111713994
LOC111714130	1.613878462	0.000350739731103831	uncharacterized LOC111714130
LOC111714164	-2.006551878	0.00333528540341527	uncharacterized LOC111714164
LOC111714179	-1.728594063	0.00159870149986682	uncharacterized LOC111714179
LOC111714184	-2.152491981	0.00277936792782754	uncharacterized LOC111714184
LOC111714215	-1.894140705	0.00143578767914158	uncharacterized LOC111714215
LOC111714246	1.388531827	0.0074677159271612	uncharacterized LOC111714246
LOC111714252	1.23342358	0.0254470645608709	uncharacterized LOC111714252
LOC111714271	-6.111598244	0.00242372734966826	uncharacterized LOC111714271
LOC111714289	2.068950633	0.0371377439869308	uncharacterized LOC111714289
LOC111714416	-1.807841099	0.0122713383233106	uncharacterized LOC111714416
LOC111714552	-7.999873338	1.16143551638131e-05	uncharacterized LOC111714552
LOC111714607	-1.861738628	0.00386335857071692	uncharacterized LOC111714607
LOC111714636	1.92793733	0.0368700445053102	uncharacterized LOC111714636
LOC111714654	-2.337771114	2.23146726945878e-05	uncharacterized LOC111714654
LOC111714695	-1.319061587	0.0108563048805152	uncharacterized LOC111714695
LOC111714738	-1.352057513	0.0178840489710685	uncharacterized LOC111714738
LOC111714803	-1.517077687	0.0130186001920779	uncharacterized LOC111714803
LOC111714888	-1.422939072	0.0184864116782339	uncharacterized LOC111714888
LOC111714943	-1.5767476	0.0268444146818648	uncharacterized LOC111714943
LOC111714981	1.056038826	0.0184468891712882	uncharacterized LOC111714981
LOC111715075	-1.324046752	0.00567313616780215	uncharacterized LOC111715075
LOC111715081	-1.720838889	0.0237338042413538	uncharacterized LOC111715081
LOC111715099	-2.257344292	0.000471533927894112	uncharacterized LOC111715099
LOC111715103	-1.291738413	0.00385049511546773	uncharacterized LOC111715103
LOC111715132	-2.076798527	0.000593094473783465	uncharacterized LOC111715132
LOC111715170	-2.515365083	0.00459129395789731	uncharacterized LOC111715170
LOC111715291	-1.853878515	0.0191503061635248	uncharacterized LOC111715291
LOC111715309	-6.010672798	1.96136855904364e-07	uncharacterized LOC111715309
LOC111715380	2.280338669	1.99225904480688e-07	uncharacterized LOC111715380
LOC111715388	-2.395774497	0.0297412206311817	uncharacterized LOC111715388
LOC111715454	2.24693996	0.0296698304280169	uncharacterized LOC111715454
LOC111715490	-1.858814063	0.0106343528856415	uncharacterized LOC111715490
LOC111715600	1.22704342	0.0114921417348647	uncharacterized LOC111715600
LOC111715684	-1.306731621	0.0160134748202846	uncharacterized LOC111715684
LOC111715742	-2.116666344	0.000113426256953009	uncharacterized LOC111715742
LOC111715748	-2.188581875	0.00136682203762722	uncharacterized LOC111715748
LOC111715752	1.550425837	0.00814881524298159	uncharacterized LOC111715752
LOC111715852	-1.268121224	0.00305765660937242	uncharacterized LOC111715852
LOC111715860	-6.529364742	1.13868353970516e-06	uncharacterized LOC111715860
LOC111715914	-1.583343912	0.0080450849444775	uncharacterized LOC111715914
LOC111715943	-1.22089229	0.0214384632576338	uncharacterized LOC111715943
LOC111716002	-1.60174061	0.00214396120561841	uncharacterized LOC111716002
LOC111716153	2.291594768	0.00482677863268149	uncharacterized LOC111716153
LOC111716302	-1.598407983	0.0108609877867806	uncharacterized LOC111716302
LOC111716331	-2.44682101	0.0140077734260486	uncharacterized LOC111716331
LOC111716517	-1.63940638	0.00714403222791432	uncharacterized LOC111716517
LOC111716519	1.213280047	0.0193359845931036	uncharacterized LOC111716519
LOC111716536	-1.533673902	0.00802916618644322	uncharacterized LOC111716536
LOC111716553	-2.184950727	0.00113938849305309	uncharacterized LOC111716553
LOC111716634	-1.728728186	0.0028317313178287	uncharacterized LOC111716634
LOC111716643	-6.10453813	0.0315192441843179	uncharacterized LOC111716643
LOC111716691	-3.298288525	0.0273022924984226	uncharacterized LOC111716691
LOC111716708	-2.186529289	0.000174666854440179	uncharacterized LOC111716708
LOC111716915	-2.228595046	0.0013518614979726	uncharacterized LOC111716915
LOC111716968	-1.868535865	0.0125458290591652	uncharacterized LOC111716968
LOC111716997	1.300993493	0.00773150562647271	uncharacterized LOC111716997
LOC111717006	-7.099272084	0.00728315062974752	uncharacterized LOC111717006
LOC111717104	-1.607498142	0.00324890566223968	uncharacterized LOC111717104
LOC111717202	1.854723769	0.00534320341402815	uncharacterized LOC111717202
LOC111717226	-1.472521234	0.00908981144447097	uncharacterized LOC111717226
LOC111717258	2.150412397	0.000712021396257517	uncharacterized LOC111717258
LOC111717332	-4.71307082	0.0112083312069399	uncharacterized LOC111717332
LOC111717333	-2.340475087	0.000140756505392813	uncharacterized LOC111717333
LOC111717335	-1.563460253	0.0083194112790993	uncharacterized LOC111717335
LOC111717396	1.123374387	0.0260550961437569	uncharacterized LOC111717396
LOC111717515	-3.189487265	0.0179796985168287	uncharacterized LOC111717515
LOC111717521	1.806510823	0.00941441495054749	uncharacterized LOC111717521
LOC111717532	1.509530922	0.0114771832042906	uncharacterized LOC111717532
LOC111717635	1.735653367	0.000952784846405393	uncharacterized LOC111717635
LOC111717642	2.032770117	0.0103147515874203	uncharacterized LOC111717642
LOC111717669	1.427895948	0.0185859570057993	uncharacterized LOC111717669
LOC111717862	-1.269454443	0.0191699836849347	uncharacterized LOC111717862
LOC111718040	1.726467662	0.00336617031802205	uncharacterized LOC111718040
LOC111718061	-1.258666644	0.00690752166953847	uncharacterized LOC111718061
LOC111718193	-3.198439803	0.00703572002494501	uncharacterized LOC111718193
LOC111718241	-1.629285992	0.0284388231655312	uncharacterized LOC111718241
LOC111718282	-1.449845247	0.00522589842974567	uncharacterized LOC111718282
LOC111718377	2.325089938	0.00016794341804739	uncharacterized LOC111718377
LOC111718406	-1.887118978	0.0253418151654558	uncharacterized LOC111718406
LOC111718455	-3.053377651	2.20723166413263e-06	uncharacterized LOC111718455
LOC111718463	1.737812251	0.00057278513119202	uncharacterized LOC111718463
LOC111718482	-8.141945572	0.000857281295678353	uncharacterized LOC111718482
LOC111700213	1.592712444	0.00744736854712694	uncharacterized oxidoreductase SERP2049-like
LOC111715353	-1.266690149	0.0273006907514373	uncharacterized protein CG45076-like
LOC111717553	-2.984382355	0.000184126450609714	uncharacterized protein DDB_G0279979-like
LOC111713746	-1.145828634	0.037410573640697	uncharacterized protein DDB_G0290685-like
LOC111708144	-1.475328732	0.0196823703539774	uncharacterized protein PF11_0213-like
LOC111705244	1.273433085	0.00735334741141758	uncharacterized protein ZK1073.1-like
LOC111699410	1.646715309	0.0002472163717159	uncharacterized serine-rich protein C215.13-like
LOC111712254	-1.195043878	0.00470102864045537	UPF0160 protein MYG1, mitochondrial-like
LOC111702829	-1.322466993	0.0184067894269654	UPF0489 protein C5orf22 homolog
LOC111711496	-2.088041631	0.0292767713123198	UPF0676 protein C1494.01-like
LOC111702887	-1.803210232	0.000857281295678353	uridine 5'-monophosphate synthase-like
LOC111705094	-1.477163492	0.00444331652994283	uroporphyrinogen decarboxylase-like
LOC111711015	-1.451689929	0.0102728798318457	vacuolar protein sorting-associated protein 29-like
LOC111710625	-1.256407948	0.0128339707904557	vacuolar protein sorting-associated protein 45-like
LOC111703198	-1.386178182	0.0210407072362529	vacuolar-sorting protein SNF8-like
LOC111697182	1.042652395	0.0189145216446291	vascular endothelial growth factor receptor 1-like
LOC111694878	-3.384647666	1.35323398341558e-06	venom allergen 3-like
LOC111702980	-5.918338972	0.00881297226514051	very low-density lipoprotein receptor-like
LOC111700908	1.15276465	0.020979160299333	very low-density lipoprotein receptor-like
LOC111695298	-1.635903992	0.00629040774528626	vesicle transport protein USE1-like
LOC111700637	1.438320481	0.00859099083218109	vesicle-fusing ATPase 1-like
LOC111706969	1.047223777	0.0319317587146269	vesicular glutamate transporter 1-like
LOC111717156	-1.089862786	0.011824235522149	vicilin-like seed storage protein At2g18540
LOC111704362	-7.775584008	0.00177477645843734	vitellogenin-like
LOC111697378	1.669682191	0.00336617031802205	voltage-dependent calcium channel subunit alpha-2/delta-3-like
LOC111713497	1.336993248	0.0171139398836116	voltage-dependent calcium channel type A subunit alpha-1-like
LOC111716451	-1.233647601	0.0159905492616915	WD repeat domain-containing protein 83-like
LOC111703771	-1.502978554	0.0251271825341798	WD repeat, SAM and U-box domain-containing protein 1-like
LOC111699893	1.12380784	0.0152711621385498	WD repeat-containing protein 35-like
LOC111698195	-1.309501589	0.0263671678418508	WD repeat-containing protein 3-like
LOC111697097	-2.360352379	6.91217302609828e-05	WD repeat-containing protein 43-like
LOC111710088	-1.583776158	0.00251848649029173	WD repeat-containing protein 55 homolog
LOC111706059	1.213075684	0.021798640992546	xanthine dehydrogenase-like
LOC111704772	1.508480371	0.00688726040277136	Y+L amino acid transporter 2-like
LOC111712454	-1.415597469	0.00269914807647108	YEATS domain-containing protein 4-like
LOC111705134	-1.353439579	0.0242475715733505	zinc finger and BTB domain-containing protein 18.3-like
LOC111694949	-1.605173355	0.000722547939140251	zinc finger and BTB domain-containing protein 24-like
LOC111706789	-1.637751334	0.00408322875127724	zinc finger and BTB domain-containing protein 41-like
LOC111706867	-1.800555935	0.00394978952794632	zinc finger and BTB domain-containing protein 41-like
LOC111700555	-2.099677516	0.00143578767914158	zinc finger and SCAN domain-containing protein 10-like
LOC111696665	-2.153424351	0.00355951843820458	zinc finger and SCAN domain-containing protein 12-like
LOC111716637	-1.770002355	0.00238834271588565	zinc finger and SCAN domain-containing protein 2-like
LOC111705855	1.850589897	0.0204244118071624	zinc finger C2HC domain-containing protein 1B-like
LOC111714396	1.856352644	0.000577153346035686	zinc finger C2HC domain-containing protein 1C-like
LOC111696912	-1.214669771	0.0233016326850232	zinc finger CCCH domain-containing protein 18-like
LOC111710701	-1.608572776	0.00357227891847169	zinc finger MYM-type protein 3-like
LOC111704645	-1.307560567	0.0232366553928529	zinc finger protein 112-like
LOC111712171	-1.586068429	0.00672523171801014	zinc finger protein 121-like
LOC111704381	-1.636425013	0.00268241231600047	zinc finger protein 131-like
LOC111708596	-1.764550513	0.00217977549747259	zinc finger protein 141-like
LOC111701174	-1.249098078	0.00714769760156095	zinc finger protein 142-like
LOC111710407	-1.643463631	0.000148045965584839	zinc finger protein 16-like
LOC111697395	-1.630488893	0.00126653054203143	zinc finger protein 184-like
LOC111712936	-1.36126971	0.0179905972231926	zinc finger protein 184-like
LOC111697250	-1.482120642	0.00416270581764363	zinc finger protein 184-like
LOC111714566	-1.795502528	0.00251848649029173	zinc finger protein 225-like
LOC111713871	-1.894363115	0.000635518635030987	zinc finger protein 260-like
LOC111716080	-1.889880142	0.00337938653603515	zinc finger protein 271-like
LOC111712310	-2.599884877	0.0276219754988931	zinc finger protein 271-like
LOC111712561	-1.314453382	0.0137315637565904	zinc finger protein 287-like
LOC111709695	-1.316587554	0.0137045388601663	zinc finger protein 3 homolog
LOC111703718	-1.136732183	0.0187032213635678	zinc finger protein 350-like
LOC111715017	-1.351839204	0.00397564953588888	zinc finger protein 425-like
LOC111706100	-1.770014607	0.0157323605946466	zinc finger protein 425-like
LOC111702869	-1.925211233	0.00882974583620171	zinc finger protein 429-like
LOC111714469	3.418494522	0.0109117821862459	zinc finger protein 431-like
LOC111718048	-2.287946651	7.2356456728636e-05	zinc finger protein 436-like
LOC111706094	-1.168827529	0.0161061471491292	zinc finger protein 43-like
LOC111713967	-1.885325578	0.0108685856467545	zinc finger protein 571-like
LOC111699697	-1.419626136	0.025287319849582	zinc finger protein 600-like
LOC111715795	-1.950459529	0.00714403222791432	zinc finger protein 600-like
LOC111708137	-1.465544606	0.0273006907514373	zinc finger protein 62 homolog
LOC111705179	-1.61800174	0.0276219754988931	zinc finger protein 64 homolog, isoforms 1 and 2-like
LOC111701247	-1.903219358	0.016462577181917	zinc finger protein 64 homolog, isoforms 3 and 4-like
LOC111706790	-2.48759838	0.000834270885564951	zinc finger protein 658B-like
LOC111714744	-1.387570943	0.0208473397244333	zinc finger protein 658B-like
LOC111701370	-1.377542169	0.0147075800121854	zinc finger protein 675-like
LOC111713756	-1.300374214	0.0286263785248684	zinc finger protein 678-like
LOC111709117	-2.010475235	0.00331801966281721	zinc finger protein 691-like
LOC111709000	-1.835757199	0.00571757263145054	zinc finger protein 699-like
LOC111697565	-1.461086765	0.010108848460487	zinc finger protein 729-like
LOC111709946	-1.885275468	0.00119051577527434	zinc finger protein 766-like
LOC111708362	-1.325188061	0.00988007794159879	zinc finger protein 780B-like
LOC111698770	-1.412211416	0.0106343528856415	zinc finger protein 845-like
LOC111717001	-1.460797202	0.0263060863348187	zinc finger protein 853-like
LOC111708483	1.3153294	0.00398677451145918	zinc finger protein 853-like
LOC111697511	-1.538728124	0.016462577181917	zinc finger protein 879-like
LOC111698745	-4.059104692	2.65734575747391e-05	zinc finger protein 91-like
LOC111709341	-1.956406354	0.00442654365448125	zinc finger protein jing-like
LOC111709309	-1.908445604	0.00238834271588565	zinc finger protein ZFAT-like
LOC111710749	-1.712951664	0.0129844198499559	zinc finger Y-chromosomal protein-like
LOC111709092	-1.170146272	0.00626787897835377	zinc finger Y-chromosomal protein-like
LOC111713203	-2.142591049	0.00839933767349616	zinc transporter 2-like
LOC111716440	-1.583280953	0.00262462246175516	zonadhesin-like
LOC111699240	-9.342539642	0.000371371440377768	zyxin-like

## Sheet: Females 0,5 x 50 µg|L
Differentially expressed genes shared in adult females E. affinis exposed at 0,5 and 50 µg/L of TEB
Gene.ID	Description
LOC111698352	collagen alpha-1(I) chain-like
LOC111697205	mucin-5AC-like
LOC111698315	uncharacterized LOC111698315
LOC111699331	uncharacterized LOC111699331
LOC111703010	uncharacterized LOC111703010
LOC111705490	uncharacterized LOC111705490
LOC111712252	uncharacterized LOC111712252
LOC111704801	uncharacterized protein PB18E9.04c-like

## Sheet: Females x Males 50 µg|L
Differentially expressed genes shared in adult males and females E. affinis exposed at 50 µg/L of TEB
Gene.ID	Description
LOC111718184	5.8S ribosomal RNA
LOC111712358	endoglucanase 7-like
LOC111711662	GDNF-inducible zinc finger protein 1-like
LOC111707610	heat shock 70 kDa protein 1-like
LOC111717003	heat shock 70 kDa protein 1-like
LOC111715982	major royal jelly protein 5-like
LOC111717477	methyl farnesoate epoxidase-like
LOC111711689	myosin heavy chain, muscle-like
LOC111711716	myosin heavy chain, muscle-like
LOC111701361	protein Asterix-like
LOC111717198	protein PXR1-like
LOC111703978	tubulin alpha-1 chain-like
LOC111696577	uncharacterized LOC111696577
LOC111698329	uncharacterized LOC111698329
LOC111699684	uncharacterized LOC111699684
LOC111700229	uncharacterized LOC111700229
LOC111704469	uncharacterized LOC111704469
LOC111705968	uncharacterized LOC111705968
LOC111709138	uncharacterized LOC111709138
LOC111710938	uncharacterized LOC111710938
LOC111712203	uncharacterized LOC111712203
LOC111712772	uncharacterized LOC111712772
LOC111712963	uncharacterized LOC111712963
LOC111717104	uncharacterized LOC111717104
LOC111717258	uncharacterized LOC111717258
LOC111717553	uncharacterized protein DDB_G0279979-like

## Sheet: Females 0,5µg|L x Males 50µg|L
Differentially expressed genes shared in adult E. affinis females exposed at 0,5 µg/L and males exposed at 50 µg/L of TEB
Gene.ID	Description
LOC111709213	uncharacterized LOC111709213
