# Supplementary material for: Susceptibility of the Non-Targeted Crustacean Eurytemora affinis to the Endocrine Disruptor Tebufenozide: A Transcriptomic Approach
Source: Genes (Basel). 2021 Sep 24;12(10):1484. doi: 10.3390/genes12101484 (PMC8536038; doi:10.3390/genes12101484)
Supplement: Supplementary file 1 [file genes-12-01484-s001.zip › genes-1356605-supplementary/Table S3.xlsx]

## Sheet: GO enrichment Females 0,5 µg|L
Sample	Category	GO.ID	Term	Annotated	Significant	Expected	classicFisher	SignLOC
Female 0.5µg/L	BP	GO:0007218	neuropeptide signaling pathway	39	2	0.02	0.00023	LOC111713788, LOC111713970
Female 0.5µg/L	BP	GO:0001573	ganglioside metabolic process	2	1	0	0.00122	LOC111699882
Female 0.5µg/L	BP	GO:0006689	ganglioside catabolic process	2	1	0	0.00122	LOC111699882
Female 0.5µg/L	BP	GO:0019377	glycolipid catabolic process	4	1	0	0.00244	LOC111699882
Female 0.5µg/L	BP	GO:0046479	glycosphingolipid catabolic process	4	1	0	0.00244	LOC111699882
Female 0.5µg/L	BP	GO:0046514	ceramide catabolic process	5	1	0	0.00306	LOC111699882
Female 0.5µg/L	BP	GO:2000142	regulation of DNA-templated transcriptio...	5	1	0	0.00306	LOC111697205
Female 0.5µg/L	BP	GO:0006672	ceramide metabolic process	8	1	0	0.00488	LOC111699882
Female 0.5µg/L	BP	GO:0030149	sphingolipid catabolic process	10	1	0.01	0.00610	LOC111699882
Female 0.5µg/L	BP	GO:0046466	membrane lipid catabolic process	10	1	0.01	0.00610	LOC111699882
Female 0.5µg/L	CC	GO:0005576	extracellular region	441	3	0.25	0.0011	LOC111697205, LOC111698352, LOC111703255
Female 0.5µg/L	MF	GO:0016987	sigma factor activity	1	1	0	0.00055	LOC111697205
Female 0.5µg/L	MF	GO:0005198	structural molecule activity	355	3	0.19	0.00069	LOC111697606, LOC111698352, LOC111708925
Female 0.5µg/L	MF	GO:0042302	structural constituent of cuticle	100	2	0.05	0.00125	LOC111697606, LOC111708925
Female 0.5µg/L	MF	GO:0005201	extracellular matrix structural constitu...	10	1	0.01	0.00548	LOC111698352
Female 0.5µg/L	MF	GO:0001871	pattern binding	11	1	0.01	0.00602	LOC111708430
Female 0.5µg/L	MF	GO:0030247	polysaccharide binding	11	1	0.01	0.00602	LOC111708430

## Sheet: GO enrichment Females 50 µg|L
Sample	Category	GO.ID	Term	Annotated	Significant	Expected	classicFisher	SignLOC
Female 50 µg/L	BP	GO:0006566	threonine metabolic process	32	3	0.07	4.7e-05	LOC111708867, LOC111710249, LOC111718164
Female 50 µg/L	BP	GO:0006563	L-serine metabolic process	34	3	0.08	5.6e-05	LOC111708867, LOC111710249, LOC111718164
Female 50 µg/L	BP	GO:0006544	glycine metabolic process	38	3	0.09	7.9e-05	LOC111708867, LOC111710249, LOC111718164
Female 50 µg/L	BP	GO:0042133	neurotransmitter metabolic process	69	3	0.15	0.00047	LOC111708867, LOC111710249, LOC111718164
Female 50 µg/L	BP	GO:0001505	regulation of neurotransmitter levels	97	3	0.22	0.00126	LOC111708867, LOC111710249, LOC111718164
Female 50 µg/L	BP	GO:0009066	aspartate family amino acid metabolic pr...	114	3	0.26	0.00200	LOC111708867, LOC111710249, LOC111718164
Female 50 µg/L	BP	GO:0006579	amino-acid betaine catabolic process	1	1	0	0.00224	LOC111708867
Female 50 µg/L	BP	GO:0001573	ganglioside metabolic process	2	1	0	0.00448	LOC111702480
Female 50 µg/L	BP	GO:0006111	regulation of gluconeogenesis	2	1	0	0.00448	LOC111710249
Female 50 µg/L	BP	GO:0006689	ganglioside catabolic process	2	1	0	0.00448	LOC111702480
Female 50 µg/L	BP	GO:0006972	hyperosmotic response	2	1	0	0.00448	LOC111718487
Female 50 µg/L	BP	GO:0009269	response to desiccation	2	1	0	0.00448	LOC111718487
Female 50 µg/L	BP	GO:0009414	response to water deprivation	2	1	0	0.00448	LOC111718487
Female 50 µg/L	BP	GO:0043255	regulation of carbohydrate biosynthetic ...	2	1	0	0.00448	LOC111710249
Female 50 µg/L	BP	GO:0106035	protein maturation by [4Fe-4S] cluster t...	2	1	0	0.00448	LOC111712975
Female 50 µg/L	BP	GO:1901052	sarcosine metabolic process	2	1	0	0.00448	LOC111710249
Female 50 µg/L	BP	GO:0009415	response to water	3	1	0.01	0.00671	LOC111718487
Female 50 µg/L	BP	GO:0046498	S-adenosylhomocysteine metabolic process	3	1	0.01	0.00671	LOC111710249
Female 50 µg/L	BP	GO:0019377	glycolipid catabolic process	4	1	0.01	0.00894	LOC111702480
Female 50 µg/L	BP	GO:0019464	glycine decarboxylation via glycine clea...	4	1	0.01	0.00894	LOC111718164
Female 50 µg/L	BP	GO:0043102	amino acid salvage	4	1	0.01	0.00894	LOC111708867
Female 50 µg/L	BP	GO:0046479	glycosphingolipid catabolic process	4	1	0.01	0.00894	LOC111702480
Female 50 µg/L	BP	GO:0051289	protein homotetramerization	4	1	0.01	0.00894	LOC111710249
Female 50 µg/L	BP	GO:0071265	L-methionine biosynthetic process	4	1	0.01	0.00894	LOC111708867
Female 50 µg/L	BP	GO:0071267	L-methionine salvage	4	1	0.01	0.00894	LOC111708867
Female 50 µg/L	BP	GO:0090116	C-5 methylation of cytosine	4	1	0.01	0.00894	LOC111700229
Female 50 µg/L	CC	GO:0005576	extracellular region	441	6	1.23	0.0011	LOC111697205, LOC111697735, LOC111698352, LOC111705968, LOC111708867, LOC111718487
Female 50 µg/L	CC	GO:0070062	extracellular exosome	1	1	0	0.0028	LOC111708867
Female 50 µg/L	CC	GO:1903561	extracellular vesicle	1	1	0	0.0028	LOC111708867
Female 50 µg/L	CC	GO:0036157	outer dynein arm	3	1	0.01	0.0084	LOC111696285
Female 50 µg/L	CC	GO:0044421	extracellular region part	152	3	0.42	0.0084	LOC111697735, LOC111698352, LOC111708867
Female 50 µg/L	MF	GO:0016594	glycine binding	4	2	0.01	4.1e-05	LOC111710249, LOC111718164
Female 50 µg/L	MF	GO:0042165	neurotransmitter binding	9	2	0.02	0.00025	LOC111710249, LOC111718164
Female 50 µg/L	MF	GO:0016597	amino acid binding	10	2	0.03	0.00031	LOC111710249, LOC111718164
Female 50 µg/L	MF	GO:0030246	carbohydrate binding	170	4	0.45	0.00103	LOC111697791, LOC111698329, LOC111702381, LOC111712358
Female 50 µg/L	MF	GO:0008553	proton-exporting ATPase activity, phosph...	1	1	0	0.00267	LOC111709664
Female 50 µg/L	MF	GO:0016987	sigma factor activity	1	1	0	0.00267	LOC111697205
Female 50 µg/L	MF	GO:0017174	glycine N-methyltransferase activity	1	1	0	0.00267	LOC111710249
Female 50 µg/L	MF	GO:1904047	S-adenosyl-L-methionine binding	1	1	0	0.00267	LOC111710249
Female 50 µg/L	MF	GO:0004222	metalloendopeptidase activity	107	3	0.29	0.00284	LOC111707602, LOC111714754, LOC111715359
Female 50 µg/L	MF	GO:0004375	glycine dehydrogenase (decarboxylating) ...	2	1	0.01	0.00532	LOC111718164
Female 50 µg/L	MF	GO:0016642	oxidoreductase activity, acting on the C...	2	1	0.01	0.00532	LOC111718164

## Sheet: GO enrichment Males 50 µg|L
Sample	Category	GO.ID	Term	Annotated	Significant	Expected	classicFisher	SignLOC
Male 50 µg/L	BP	GO:0006260	DNA replication	107	26	6.5	6.9e-10	LOC111694958, LOC111695129, LOC111695925, LOC111696462, LOC111697155, LOC111698434, LOC111698941, LOC111698992, LOC111700882, LOC111701275, LOC111701285, LOC111701317, LOC111703353, LOC111703885, LOC111704044, LOC111704053, LOC111704842, LOC111706182, LOC111706604, LOC111706781, LOC111707157, LOC111709532, LOC111709867, LOC111710127, LOC111711288, LOC111711648
Male 50 µg/L	BP	GO:0007049	cell cycle	358	49	21.75	5.8e-08	LOC111694800, LOC111694958, LOC111695448, LOC111695450, LOC111695536, LOC111695634, LOC111695889, LOC111696032, LOC111696077, LOC111697057, LOC111697692, LOC111697712, LOC111697806, LOC111697925, LOC111698289, LOC111699067, LOC111699831, LOC111700882, LOC111701317, LOC111702061, LOC111702083, LOC111702292, LOC111703623, LOC111703637, LOC111703738, LOC111703799, LOC111703977, LOC111704044, LOC1117…
Male 50 µg/L	BP	GO:0006836	neurotransmitter transport	68	18	4.13	7.2e-08	LOC111697080, LOC111697845, LOC111697904, LOC111698482, LOC111703321, LOC111703377, LOC111704195, LOC111705348, LOC111706969, LOC111707442, LOC111707918, LOC111708680, LOC111711043, LOC111711529, LOC111713679, LOC111714116, LOC111714178, LOC111715664
Male 50 µg/L	BP	GO:0022402	cell cycle process	256	39	15.55	8.1e-08	LOC111694958, LOC111695448, LOC111695450, LOC111695536, LOC111695634, LOC111695889, LOC111696032, LOC111697057, LOC111697692, LOC111697925, LOC111698289, LOC111699067, LOC111699831, LOC111700882, LOC111701317, LOC111702061, LOC111702083, LOC111703623, LOC111703637, LOC111703738, LOC111703799, LOC111703977, LOC111704044, LOC111704842, LOC111705379, LOC111708187, LOC111708592, LOC111708829, LOC1117…
Male 50 µg/L	BP	GO:0000278	mitotic cell cycle	203	31	12.33	1.7e-06	LOC111695448, LOC111695450, LOC111695536, LOC111695889, LOC111696032, LOC111697692, LOC111697806, LOC111697925, LOC111699067, LOC111699831, LOC111700882, LOC111702061, LOC111702083, LOC111702292, LOC111703623, LOC111703637, LOC111703738, LOC111703799, LOC111703977, LOC111704044, LOC111708187, LOC111708592, LOC111708829, LOC111709311, LOC111709521, LOC111709675, LOC111710127, LOC111711356, LOC1117…
Male 50 µg/L	BP	GO:0006974	cellular response to DNA damage stimulus	257	35	15.62	5.4e-06	LOC111694958, LOC111696743, LOC111697658, LOC111697925, LOC111698015, LOC111698083, LOC111698400, LOC111699831, LOC111699851, LOC111699923, LOC111700291, LOC111700794, LOC111700882, LOC111701275, LOC111701317, LOC111701675, LOC111702160, LOC111702903, LOC111703353, LOC111703885, LOC111703977, LOC111704044, LOC111705376, LOC111706170, LOC111707157, LOC111707470, LOC111709606, LOC111710432, LOC1117…
Male 50 µg/L	BP	GO:1903047	mitotic cell cycle process	154	25	9.36	5.6e-06	LOC111695448, LOC111695450, LOC111695536, LOC111695889, LOC111696032, LOC111697692, LOC111697925, LOC111699067, LOC111699831, LOC111700882, LOC111702061, LOC111702083, LOC111703623, LOC111703637, LOC111703738, LOC111703799, LOC111703977, LOC111704044, LOC111708592, LOC111708829, LOC111709311, LOC111709521, LOC111715749, LOC111716562, LOC111717157
Male 50 µg/L	BP	GO:0090304	nucleic acid metabolic process	1924	159	116.9	9.5e-06	LOC111694775, LOC111694847, LOC111694958, LOC111695041, LOC111695129, LOC111695513, LOC111695542, LOC111695634, LOC111695722, LOC111695925, LOC111696052, LOC111696462, LOC111696486, LOC111696743, LOC111696813, LOC111696910, LOC111697155, LOC111697174, LOC111697658, LOC111697712, LOC111697767, LOC111697785, LOC111697909, LOC111697925, LOC111698007, LOC111698015, LOC111698070, LOC111698083, LOC1116…
Male 50 µg/L	BP	GO:0033554	cellular response to stress	358	43	21.75	1.2e-05	LOC111694958, LOC111696743, LOC111696849, LOC111697658, LOC111697925, LOC111698015, LOC111698083, LOC111698400, LOC111698880, LOC111699831, LOC111699851, LOC111699923, LOC111700291, LOC111700622, LOC111700794, LOC111700882, LOC111701275, LOC111701317, LOC111701675, LOC111702160, LOC111702903, LOC111703353, LOC111703648, LOC111703750, LOC111703885, LOC111703977, LOC111704044, LOC111705376, LOC1117…
Male 50 µg/L	BP	GO:0006259	DNA metabolic process	490	54	29.77	1.3e-05	LOC111694958, LOC111695129, LOC111695634, LOC111695925, LOC111696052, LOC111696462, LOC111696743, LOC111697155, LOC111697658, LOC111698015, LOC111698083, LOC111698400, LOC111698434, LOC111698941, LOC111698992, LOC111699851, LOC111699923, LOC111700229, LOC111700291, LOC111700762, LOC111700794, LOC111700882, LOC111701275, LOC111701285, LOC111701317, LOC111701675, LOC111702160, LOC111703353, LOC1117…
Male 50 µg/L	BP	GO:0060236	regulation of mitotic spindle organizati...	4	4	0.24	1.4e-05	LOC111697925, LOC111702061, LOC111702083, LOC111703977
Male 50 µg/L	BP	GO:0051338	regulation of transferase activity	97	18	5.89	1.8e-05	LOC111697048, LOC111697712, LOC111697925, LOC111698289, LOC111698880, LOC111698993, LOC111699831, LOC111700049, LOC111701317, LOC111701564, LOC111702061, LOC111702083, LOC111703977, LOC111704044, LOC111706170, LOC111714420, LOC111714444, LOC111716562
Male 50 µg/L	BP	GO:0007051	spindle organization	42	11	2.55	2.9e-05	LOC111695536, LOC111697057, LOC111697925, LOC111702061, LOC111702083, LOC111703977, LOC111704044, LOC111708829, LOC111709311, LOC111715742, LOC111718282
Male 50 µg/L	BP	GO:0050790	regulation of catalytic activity	324	39	19.69	3.0e-05	LOC111694839, LOC111695233, LOC111695536, LOC111696462, LOC111696735, LOC111697048, LOC111697712, LOC111697925, LOC111698289, LOC111698880, LOC111698993, LOC111699522, LOC111699729, LOC111699831, LOC111700049, LOC111700292, LOC111700640, LOC111701317, LOC111701564, LOC111701621, LOC111702061, LOC111702083, LOC111703738, LOC111703786, LOC111703977, LOC111704044, LOC111704160, LOC111706170, LOC1117…
Male 50 µg/L	BP	GO:0051225	spindle assembly	17	7	1.03	3.4e-05	LOC111695536, LOC111697057, LOC111697925, LOC111703977, LOC111704044, LOC111715742, LOC111718282
Male 50 µg/L	BP	GO:0051347	positive regulation of transferase activ...	58	13	3.52	3.4e-05	LOC111697712, LOC111697925, LOC111698289, LOC111698880, LOC111698993, LOC111699831, LOC111701317, LOC111701564, LOC111702061, LOC111702083, LOC111703977, LOC111706170, LOC111714420
Male 50 µg/L	BP	GO:0007143	female meiotic nuclear division	8	5	0.49	3.9e-05	LOC111697692, LOC111697925, LOC111703977, LOC111704044, LOC111708187
Male 50 µg/L	BP	GO:0006950	response to stress	549	57	33.36	4.1e-05	LOC111694958, LOC111696462, LOC111696743, LOC111696849, LOC111697658, LOC111697925, LOC111698007, LOC111698015, LOC111698083, LOC111698400, LOC111698597, LOC111698880, LOC111699680, LOC111699831, LOC111699851, LOC111699923, LOC111700090, LOC111700291, LOC111700622, LOC111700794, LOC111700882, LOC111701275, LOC111701277, LOC111701317, LOC111701675, LOC111702160, LOC111702903, LOC111703353, LOC1117…
Male 50 µg/L	BP	GO:0000280	nuclear division	87	16	5.29	5.9e-05	LOC111695536, LOC111695634, LOC111697692, LOC111697925, LOC111699067, LOC111703623, LOC111703799, LOC111703977, LOC111704044, LOC111705379, LOC111708187, LOC111708592, LOC111708829, LOC111715749, LOC111715917, LOC111717157
Male 50 µg/L	BP	GO:0090224	regulation of spindle organization	5	4	0.3	6.4e-05	LOC111697925, LOC111702061, LOC111702083, LOC111703977
Male 50 µg/L	BP	GO:0006281	DNA repair	224	29	13.61	8.7e-05	LOC111694958, LOC111696743, LOC111697658, LOC111698015, LOC111698083, LOC111698400, LOC111699851, LOC111699923, LOC111700291, LOC111700794, LOC111700882, LOC111701275, LOC111701317, LOC111702160, LOC111703353, LOC111703885, LOC111705376, LOC111706170, LOC111707157, LOC111707470, LOC111709606, LOC111710432, LOC111711287, LOC111711405, LOC111711646, LOC111711648, LOC111713821, LOC111714446, LOC1117…
Male 50 µg/L	BP	GO:0065009	regulation of molecular function	364	41	22.12	8.8e-05	LOC111694839, LOC111695233, LOC111695536, LOC111696462, LOC111696673, LOC111696735, LOC111697048, LOC111697712, LOC111697925, LOC111698289, LOC111698880, LOC111698993, LOC111699522, LOC111699729, LOC111699831, LOC111700049, LOC111700292, LOC111700640, LOC111701317, LOC111701564, LOC111701621, LOC111702061, LOC111702083, LOC111703738, LOC111703786, LOC111703977, LOC111704044, LOC111704160, LOC1117…
Male 50 µg/L	BP	GO:0007017	microtubule-based process	309	36	18.78	0.00012	LOC111694720, LOC111694945, LOC111695536, LOC111696292, LOC111696980, LOC111697057, LOC111697806, LOC111697925, LOC111698289, LOC111698413, LOC111698418, LOC111699548, LOC111700773, LOC111701900, LOC111702061, LOC111702083, LOC111703738, LOC111703976, LOC111703977, LOC111703978, LOC111704044, LOC111704207, LOC111705728, LOC111706588, LOC111707408, LOC111708780, LOC111708829, LOC111709132, LOC1117…
Male 50 µg/L	BP	GO:0006261	DNA-dependent DNA replication	57	12	3.46	0.00013	LOC111694958, LOC111695925, LOC111700882, LOC111701275, LOC111701317, LOC111703885, LOC111704044, LOC111704842, LOC111709532, LOC111710127, LOC111711288, LOC111711648
Male 50 µg/L	BP	GO:0140014	mitotic nuclear division	57	12	3.46	0.00013	LOC111695536, LOC111697692, LOC111697925, LOC111699067, LOC111703623, LOC111703799, LOC111703977, LOC111704044, LOC111708592, LOC111708829, LOC111715749, LOC111717157
Male 50 µg/L	BP	GO:0043549	regulation of kinase activity	84	15	5.1	0.00014	LOC111697048, LOC111697712, LOC111697925, LOC111698289, LOC111698880, LOC111699831, LOC111700049, LOC111701564, LOC111702061, LOC111702083, LOC111703977, LOC111706170, LOC111714420, LOC111714444, LOC111716562
Male 50 µg/L	BP	GO:0048285	organelle fission	94	16	5.71	0.00015	LOC111695536, LOC111695634, LOC111697692, LOC111697925, LOC111699067, LOC111703623, LOC111703799, LOC111703977, LOC111704044, LOC111705379, LOC111708187, LOC111708592, LOC111708829, LOC111715749, LOC111715917, LOC111717157
Male 50 µg/L	BP	GO:0007052	mitotic spindle organization	21	7	1.28	0.00016	LOC111695536, LOC111697925, LOC111702061, LOC111702083, LOC111703977, LOC111708829, LOC111709311
Male 50 µg/L	BP	GO:0051276	chromosome organization	343	38	20.84	0.00022	LOC111694847, LOC111694958, LOC111695448, LOC111695450, LOC111695889, LOC111696827, LOC111697692, LOC111697925, LOC111698083, LOC111698400, LOC111698710, LOC111698991, LOC111699067, LOC111700291, LOC111701240, LOC111701242, LOC111701317, LOC111701567, LOC111703046, LOC111703169, LOC111703353, LOC111703623, LOC111703799, LOC111703977, LOC111704044, LOC111704762, LOC111708142, LOC111708592, LOC1117…
Male 50 µg/L	BP	GO:1902749	regulation of cell cycle G2/M phase tran...	16	6	0.97	0.00023	LOC111697925, LOC111699831, LOC111703977, LOC111704044, LOC111708829, LOC111716562
Male 50 µg/L	BP	GO:0000070	mitotic sister chromatid segregation	52	11	3.16	0.00023	LOC111697692, LOC111697925, LOC111699067, LOC111703623, LOC111703799, LOC111703977, LOC111704044, LOC111708592, LOC111708829, LOC111715749, LOC111717157
Male 50 µg/L	BP	GO:1902850	microtubule cytoskeleton organization in...	30	8	1.82	0.00031	LOC111695536, LOC111697925, LOC111702061, LOC111702083, LOC111703738, LOC111703977, LOC111708829, LOC111709311
Male 50 µg/L	BP	GO:0007127	meiosis I	17	6	1.03	0.00034	LOC111695634, LOC111697925, LOC111703977, LOC111704044, LOC111705379, LOC111715917
Male 50 µg/L	BP	GO:0031399	regulation of protein modification proce...	164	22	9.96	0.00037	LOC111695233, LOC111696849, LOC111697048, LOC111697712, LOC111697925, LOC111698289, LOC111698880, LOC111698993, LOC111699831, LOC111701564, LOC111702061, LOC111702083, LOC111703977, LOC111704044, LOC111705239, LOC111706170, LOC111707883, LOC111711918, LOC111714444, LOC111714552, LOC111715946, LOC111716562
Male 50 µg/L	BP	GO:0031401	positive regulation of protein modificat...	82	14	4.98	0.00038	LOC111697712, LOC111697925, LOC111698289, LOC111698880, LOC111698993, LOC111699831, LOC111701564, LOC111702061, LOC111702083, LOC111703977, LOC111705239, LOC111706170, LOC111711918, LOC111715946
Male 50 µg/L	BP	GO:1904666	regulation of ubiquitin protein ligase a...	7	4	0.43	0.00041	LOC111697925, LOC111698993, LOC111703977, LOC111704044
Male 50 µg/L	BP	GO:0031396	regulation of protein ubiquitination	24	7	1.46	0.00041	LOC111697925, LOC111698993, LOC111703977, LOC111704044, LOC111705239, LOC111707883, LOC111711918
Male 50 µg/L	BP	GO:1903320	regulation of protein modification by sm...	24	7	1.46	0.00041	LOC111697925, LOC111698993, LOC111703977, LOC111704044, LOC111705239, LOC111707883, LOC111711918
Male 50 µg/L	BP	GO:0019220	regulation of phosphate metabolic proces...	144	20	8.75	0.00043	LOC111695233, LOC111696849, LOC111697048, LOC111697712, LOC111697925, LOC111698289, LOC111698880, LOC111699831, LOC111700049, LOC111701564, LOC111702061, LOC111702083, LOC111703977, LOC111706170, LOC111711264, LOC111714420, LOC111714444, LOC111714552, LOC111715946, LOC111716562
Male 50 µg/L	BP	GO:0006139	nucleobase-containing compound metabolic...	2297	174	139.57	0.00046	LOC111694775, LOC111694786, LOC111694847, LOC111694958, LOC111695041, LOC111695129, LOC111695513, LOC111695542, LOC111695634, LOC111695722, LOC111695925, LOC111696052, LOC111696462, LOC111696486, LOC111696743, LOC111696813, LOC111696827, LOC111696910, LOC111697155, LOC111697174, LOC111697658, LOC111697712, LOC111697767, LOC111697785, LOC111697909, LOC111697925, LOC111698007, LOC111698015, LOC1116…
Male 50 µg/L	BP	GO:0051174	regulation of phosphorus metabolic proce...	145	20	8.81	0.00047	LOC111695233, LOC111696849, LOC111697048, LOC111697712, LOC111697925, LOC111698289, LOC111698880, LOC111699831, LOC111700049, LOC111701564, LOC111702061, LOC111702083, LOC111703977, LOC111706170, LOC111711264, LOC111714420, LOC111714444, LOC111714552, LOC111715946, LOC111716562
Male 50 µg/L	BP	GO:0045859	regulation of protein kinase activity	75	13	4.56	0.00052	LOC111697048, LOC111697712, LOC111697925, LOC111698289, LOC111698880, LOC111699831, LOC111701564, LOC111702061, LOC111702083, LOC111703977, LOC111706170, LOC111714444, LOC111716562
Male 50 µg/L	BP	GO:0031323	regulation of cellular metabolic process	1297	106	78.81	0.00066	LOC111694775, LOC111694847, LOC111695041, LOC111695233, LOC111695536, LOC111695722, LOC111696462, LOC111696463, LOC111696813, LOC111696849, LOC111696910, LOC111697048, LOC111697183, LOC111697712, LOC111697785, LOC111697909, LOC111697925, LOC111698007, LOC111698084, LOC111698143, LOC111698177, LOC111698289, LOC111698367, LOC111698779, LOC111698880, LOC111698993, LOC111699522, LOC111699831, LOC1117…
Male 50 µg/L	BP	GO:0061982	meiosis I cell cycle process	19	6	1.15	0.00067	LOC111695634, LOC111697925, LOC111703977, LOC111704044, LOC111705379, LOC111715917
Male 50 µg/L	BP	GO:0051348	negative regulation of transferase activ...	13	5	0.79	0.00070	LOC111697048, LOC111697925, LOC111700049, LOC111703977, LOC111704044
Male 50 µg/L	BP	GO:0140013	meiotic nuclear division	34	8	2.07	0.00079	LOC111695634, LOC111697692, LOC111697925, LOC111703977, LOC111704044, LOC111705379, LOC111708187, LOC111715917
Male 50 µg/L	BP	GO:0042327	positive regulation of phosphorylation	69	12	4.19	0.00082	LOC111697712, LOC111697925, LOC111698289, LOC111698880, LOC111699831, LOC111701564, LOC111702061, LOC111702083, LOC111703977, LOC111706170, LOC111714420, LOC111715946
Male 50 µg/L	BP	GO:0046483	heterocycle metabolic process	2416	180	146.8	0.00082	LOC111694775, LOC111694786, LOC111694847, LOC111694958, LOC111695041, LOC111695129, LOC111695513, LOC111695542, LOC111695634, LOC111695722, LOC111695925, LOC111696052, LOC111696462, LOC111696486, LOC111696743, LOC111696813, LOC111696827, LOC111696910, LOC111697155, LOC111697163, LOC111697174, LOC111697658, LOC111697712, LOC111697767, LOC111697785, LOC111697909, LOC111697925, LOC111698007, LOC1116…
Male 50 µg/L	BP	GO:0043085	positive regulation of catalytic activit...	130	18	7.9	0.00084	LOC111696462, LOC111697712, LOC111697925, LOC111698289, LOC111698880, LOC111698993, LOC111699831, LOC111701317, LOC111701564, LOC111702061, LOC111702083, LOC111703738, LOC111703977, LOC111704160, LOC111706170, LOC111707355, LOC111714420, LOC111718265
Male 50 µg/L	BP	GO:0090116	C-5 methylation of cytosine	4	3	0.24	0.00085	LOC111700229, LOC111700762, LOC111703921
Male 50 µg/L	BP	GO:0006725	cellular aromatic compound metabolic pro...	2434	181	147.89	0.00087	LOC111694775, LOC111694786, LOC111694847, LOC111694958, LOC111695041, LOC111695129, LOC111695513, LOC111695542, LOC111695634, LOC111695722, LOC111695925, LOC111696052, LOC111696462, LOC111696486, LOC111696743, LOC111696813, LOC111696827, LOC111696910, LOC111697155, LOC111697163, LOC111697174, LOC111697658, LOC111697712, LOC111697767, LOC111697785, LOC111697909, LOC111697925, LOC111698007, LOC1116…
Male 50 µg/L	BP	GO:0042325	regulation of phosphorylation	120	17	7.29	0.00090	LOC111696849, LOC111697048, LOC111697712, LOC111697925, LOC111698289, LOC111698880, LOC111699831, LOC111700049, LOC111701564, LOC111702061, LOC111702083, LOC111703977, LOC111706170, LOC111714420, LOC111714444, LOC111715946, LOC111716562
Male 50 µg/L	BP	GO:0000086	G2/M transition of mitotic cell cycle	20	6	1.22	0.00091	LOC111697925, LOC111699831, LOC111703977, LOC111704044, LOC111708829, LOC111716562
Male 50 µg/L	BP	GO:1903046	meiotic cell cycle process	43	9	2.61	0.00093	LOC111695634, LOC111697692, LOC111697925, LOC111703977, LOC111704044, LOC111705379, LOC111708187, LOC111708829, LOC111715917
Male 50 µg/L	BP	GO:1901990	regulation of mitotic cell cycle phase t...	35	8	2.13	0.00097	LOC111697925, LOC111699067, LOC111699831, LOC111703977, LOC111704044, LOC111708592, LOC111708829, LOC111716562
Male 50 µg/L	BP	GO:0010564	regulation of cell cycle process	80	13	4.86	0.00098	LOC111697925, LOC111698289, LOC111699067, LOC111699831, LOC111702061, LOC111702083, LOC111703977, LOC111704044, LOC111705379, LOC111708592, LOC111708829, LOC111716562, LOC111717945
Male 50 µg/L	BP	GO:0031398	positive regulation of protein ubiquitin...	14	5	0.85	0.00103	LOC111697925, LOC111698993, LOC111703977, LOC111705239, LOC111711918
Male 50 µg/L	BP	GO:1903322	positive regulation of protein modificat...	14	5	0.85	0.00103	LOC111697925, LOC111698993, LOC111703977, LOC111705239, LOC111711918
Male 50 µg/L	BP	GO:0007059	chromosome segregation	81	13	4.92	0.00111	LOC111697692, LOC111697925, LOC111699067, LOC111701243, LOC111703623, LOC111703799, LOC111703977, LOC111704044, LOC111708592, LOC111708829, LOC111709311, LOC111715749, LOC111717157
Male 50 µg/L	BP	GO:0001934	positive regulation of protein phosphory...	62	11	3.77	0.00113	LOC111697712, LOC111697925, LOC111698289, LOC111698880, LOC111699831, LOC111701564, LOC111702061, LOC111702083, LOC111703977, LOC111706170, LOC111715946
Male 50 µg/L	BP	GO:0000281	mitotic cytokinesis	36	8	2.19	0.00118	LOC111695448, LOC111695450, LOC111695889, LOC111696032, LOC111697925, LOC111703637, LOC111703977, LOC111709521
Male 50 µg/L	BP	GO:0019222	regulation of metabolic process	1394	111	84.7	0.00124	LOC111694766, LOC111694775, LOC111694847, LOC111695041, LOC111695233, LOC111695536, LOC111695722, LOC111696462, LOC111696463, LOC111696813, LOC111696849, LOC111696910, LOC111697048, LOC111697183, LOC111697712, LOC111697785, LOC111697909, LOC111697925, LOC111698007, LOC111698084, LOC111698143, LOC111698177, LOC111698289, LOC111698367, LOC111698779, LOC111698880, LOC111698993, LOC111699522, LOC1116…
Male 50 µg/L	BP	GO:1901360	organic cyclic compound metabolic proces...	2500	184	151.9	0.00130	LOC111694775, LOC111694786, LOC111694847, LOC111694958, LOC111695041, LOC111695129, LOC111695513, LOC111695542, LOC111695634, LOC111695722, LOC111695925, LOC111696052, LOC111696462, LOC111696486, LOC111696743, LOC111696813, LOC111696827, LOC111696910, LOC111697155, LOC111697163, LOC111697174, LOC111697658, LOC111697712, LOC111697767, LOC111697785, LOC111697909, LOC111697925, LOC111698007, LOC1116…
Male 50 µg/L	BP	GO:0009263	deoxyribonucleotide biosynthetic process	9	4	0.55	0.00133	LOC111694786, LOC111696462, LOC111709089, LOC111716783
Male 50 µg/L	BP	GO:0080090	regulation of primary metabolic process	1284	103	78.02	0.00150	LOC111694775, LOC111694847, LOC111695041, LOC111695233, LOC111695536, LOC111695722, LOC111696462, LOC111696463, LOC111696813, LOC111696849, LOC111696910, LOC111697048, LOC111697183, LOC111697712, LOC111697785, LOC111697909, LOC111697925, LOC111698007, LOC111698084, LOC111698143, LOC111698177, LOC111698289, LOC111698367, LOC111698779, LOC111698880, LOC111698993, LOC111699522, LOC111699831, LOC1117…
Male 50 µg/L	BP	GO:0044093	positive regulation of molecular functio...	159	20	9.66	0.00151	LOC111696462, LOC111696673, LOC111697712, LOC111697925, LOC111698289, LOC111698880, LOC111698993, LOC111699831, LOC111701317, LOC111701564, LOC111702061, LOC111702083, LOC111703738, LOC111703977, LOC111704160, LOC111706170, LOC111707355, LOC111708543, LOC111714420, LOC111718265
Male 50 µg/L	BP	GO:0044839	cell cycle G2/M phase transition	22	6	1.34	0.00158	LOC111697925, LOC111699831, LOC111703977, LOC111704044, LOC111708829, LOC111716562
Male 50 µg/L	BP	GO:0070507	regulation of microtubule cytoskeleton o...	22	6	1.34	0.00158	LOC111694945, LOC111697925, LOC111702061, LOC111702083, LOC111703977, LOC111717945
Male 50 µg/L	BP	GO:0006996	organelle organization	985	82	59.85	0.00171	LOC111694720, LOC111694847, LOC111694945, LOC111694958, LOC111695448, LOC111695450, LOC111695536, LOC111695634, LOC111695889, LOC111696673, LOC111696827, LOC111696980, LOC111697057, LOC111697692, LOC111697806, LOC111697925, LOC111698007, LOC111698083, LOC111698289, LOC111698400, LOC111698413, LOC111698418, LOC111698710, LOC111698880, LOC111698991, LOC111699067, LOC111699632, LOC111699729, LOC1117…
Male 50 µg/L	BP	GO:0010562	positive regulation of phosphorus metabo...	75	12	4.56	0.00175	LOC111697712, LOC111697925, LOC111698289, LOC111698880, LOC111699831, LOC111701564, LOC111702061, LOC111702083, LOC111703977, LOC111706170, LOC111714420, LOC111715946
Male 50 µg/L	BP	GO:0045937	positive regulation of phosphate metabol...	75	12	4.56	0.00175	LOC111697712, LOC111697925, LOC111698289, LOC111698880, LOC111699831, LOC111701564, LOC111702061, LOC111702083, LOC111703977, LOC111706170, LOC111714420, LOC111715946
Male 50 µg/L	BP	GO:0061640	cytoskeleton-dependent cytokinesis	47	9	2.86	0.00181	LOC111695448, LOC111695450, LOC111695889, LOC111696032, LOC111697925, LOC111703637, LOC111703977, LOC111708997, LOC111709521
Male 50 µg/L	BP	GO:0000819	sister chromatid segregation	66	11	4.01	0.00192	LOC111697692, LOC111697925, LOC111699067, LOC111703623, LOC111703799, LOC111703977, LOC111704044, LOC111708592, LOC111708829, LOC111715749, LOC111717157
Male 50 µg/L	BP	GO:0051171	regulation of nitrogen compound metaboli...	1266	101	76.92	0.00200	LOC111694775, LOC111694847, LOC111695041, LOC111695233, LOC111695536, LOC111695722, LOC111696462, LOC111696463, LOC111696813, LOC111696849, LOC111696910, LOC111697048, LOC111697183, LOC111697712, LOC111697785, LOC111697909, LOC111697925, LOC111698007, LOC111698084, LOC111698143, LOC111698177, LOC111698289, LOC111698367, LOC111698880, LOC111698993, LOC111699522, LOC111699831, LOC111700291, LOC1117…
Male 50 µg/L	BP	GO:0007091	metaphase/anaphase transition of mitotic...	16	5	0.97	0.00203	LOC111697925, LOC111699067, LOC111703977, LOC111704044, LOC111708592
Male 50 µg/L	BP	GO:0030071	regulation of mitotic metaphase/anaphase...	16	5	0.97	0.00203	LOC111697925, LOC111699067, LOC111703977, LOC111704044, LOC111708592
Male 50 µg/L	BP	GO:0031572	G2 DNA damage checkpoint	5	3	0.3	0.00203	LOC111697925, LOC111699831, LOC111703977
Male 50 µg/L	BP	GO:0032776	DNA methylation on cytosine	5	3	0.3	0.00203	LOC111700229, LOC111700762, LOC111703921
Male 50 µg/L	BP	GO:0090307	mitotic spindle assembly	5	3	0.3	0.00203	LOC111695536, LOC111697925, LOC111703977
Male 50 µg/L	BP	GO:1902750	negative regulation of cell cycle G2/M p...	5	3	0.3	0.00203	LOC111697925, LOC111699831, LOC111703977
Male 50 µg/L	BP	GO:1904668	positive regulation of ubiquitin protein...	5	3	0.3	0.00203	LOC111697925, LOC111698993, LOC111703977
Male 50 µg/L	BP	GO:0033674	positive regulation of kinase activity	48	9	2.92	0.00211	LOC111697712, LOC111698289, LOC111698880, LOC111699831, LOC111701564, LOC111702061, LOC111702083, LOC111706170, LOC111714420
Male 50 µg/L	BP	GO:0051321	meiotic cell cycle	48	9	2.92	0.00211	LOC111695634, LOC111697692, LOC111697925, LOC111703977, LOC111704044, LOC111705379, LOC111708187, LOC111708829, LOC111715917
Male 50 µg/L	BP	GO:0033673	negative regulation of kinase activity	10	4	0.61	0.00211	LOC111697048, LOC111697925, LOC111700049, LOC111703977
Male 50 µg/L	BP	GO:0060255	regulation of macromolecule metabolic pr...	1342	106	81.54	0.00213	LOC111694766, LOC111694775, LOC111694847, LOC111695041, LOC111695233, LOC111695536, LOC111695722, LOC111696462, LOC111696463, LOC111696813, LOC111696849, LOC111696910, LOC111697048, LOC111697183, LOC111697712, LOC111697785, LOC111697909, LOC111697925, LOC111698007, LOC111698084, LOC111698143, LOC111698177, LOC111698289, LOC111698367, LOC111698880, LOC111698993, LOC111699522, LOC111699831, LOC1117…
Male 50 µg/L	BP	GO:0001932	regulation of protein phosphorylation	108	15	6.56	0.00216	LOC111696849, LOC111697048, LOC111697712, LOC111697925, LOC111698289, LOC111698880, LOC111699831, LOC111701564, LOC111702061, LOC111702083, LOC111703977, LOC111706170, LOC111714444, LOC111715946, LOC111716562
Male 50 µg/L	BP	GO:1901987	regulation of cell cycle phase transitio...	40	8	2.43	0.00241	LOC111697925, LOC111699067, LOC111699831, LOC111703977, LOC111704044, LOC111708592, LOC111708829, LOC111716562
Male 50 µg/L	BP	GO:0010965	regulation of mitotic sister chromatid s...	17	5	1.03	0.00273	LOC111697925, LOC111699067, LOC111703977, LOC111704044, LOC111708592
Male 50 µg/L	BP	GO:0098813	nuclear chromosome segregation	70	11	4.25	0.00310	LOC111697692, LOC111697925, LOC111699067, LOC111703623, LOC111703799, LOC111703977, LOC111704044, LOC111708592, LOC111708829, LOC111715749, LOC111717157
Male 50 µg/L	BP	GO:0051438	regulation of ubiquitin-protein transfer...	11	4	0.67	0.00316	LOC111697925, LOC111698993, LOC111703977, LOC111704044
Male 50 µg/L	BP	GO:0032886	regulation of microtubule-based process	25	6	1.52	0.00321	LOC111694945, LOC111697925, LOC111702061, LOC111702083, LOC111703977, LOC111717945
Male 50 µg/L	BP	GO:0044786	cell cycle DNA replication	18	5	1.09	0.00360	LOC111694958, LOC111700882, LOC111701317, LOC111704044, LOC111704842
Male 50 µg/L	BP	GO:0051306	mitotic sister chromatid separation	18	5	1.09	0.00360	LOC111697925, LOC111699067, LOC111703977, LOC111704044, LOC111708592
Male 50 µg/L	BP	GO:0007259	JAK-STAT cascade	2	2	0.12	0.00369	LOC111697048, LOC111703637
Male 50 µg/L	BP	GO:0016321	female meiosis chromosome segregation	2	2	0.12	0.00369	LOC111697925, LOC111703977
Male 50 µg/L	BP	GO:0034502	protein localization to chromosome	2	2	0.12	0.00369	LOC111697925, LOC111703977
Male 50 µg/L	BP	GO:0045736	negative regulation of cyclin-dependent ...	2	2	0.12	0.00369	LOC111697925, LOC111703977
Male 50 µg/L	BP	GO:0070193	synaptonemal complex organization	2	2	0.12	0.00369	LOC111697925, LOC111703977
Male 50 µg/L	BP	GO:0070194	synaptonemal complex disassembly	2	2	0.12	0.00369	LOC111697925, LOC111703977
Male 50 µg/L	BP	GO:0071168	protein localization to chromatin	2	2	0.12	0.00369	LOC111697925, LOC111703977
Male 50 µg/L	BP	GO:0072425	signal transduction involved in G2 DNA d...	2	2	0.12	0.00369	LOC111697925, LOC111703977
Male 50 µg/L	BP	GO:0090169	regulation of spindle assembly	2	2	0.12	0.00369	LOC111697925, LOC111703977
Male 50 µg/L	BP	GO:0090435	protein localization to nuclear envelope	2	2	0.12	0.00369	LOC111697925, LOC111703977
Male 50 µg/L	BP	GO:0097696	STAT cascade	2	2	0.12	0.00369	LOC111697048, LOC111703637
Male 50 µg/L	BP	GO:1901673	regulation of mitotic spindle assembly	2	2	0.12	0.00369	LOC111697925, LOC111703977
Male 50 µg/L	BP	GO:1904030	negative regulation of cyclin-dependent ...	2	2	0.12	0.00369	LOC111697925, LOC111703977
Male 50 µg/L	BP	GO:1904776	regulation of protein localization to ce...	2	2	0.12	0.00369	LOC111697925, LOC111703977
Male 50 µg/L	BP	GO:2000766	negative regulation of cytoplasmic trans...	2	2	0.12	0.00369	LOC111696463, LOC111703576
Male 50 µg/L	BP	GO:0045860	positive regulation of protein kinase ac...	43	8	2.61	0.00387	LOC111697712, LOC111698289, LOC111698880, LOC111699831, LOC111701564, LOC111702061, LOC111702083, LOC111706170
Male 50 µg/L	BP	GO:0071900	regulation of protein serine/threonine k...	43	8	2.61	0.00387	LOC111697712, LOC111697925, LOC111698289, LOC111698880, LOC111701564, LOC111703977, LOC111706170, LOC111716562
Male 50 µg/L	BP	GO:0000910	cytokinesis	62	10	3.77	0.00389	LOC111695448, LOC111695450, LOC111695889, LOC111696032, LOC111697925, LOC111698289, LOC111703637, LOC111703977, LOC111708997, LOC111709521
Male 50 µg/L	BP	GO:0051301	cell division	115	15	6.99	0.00399	LOC111694800, LOC111695448, LOC111695450, LOC111695889, LOC111696032, LOC111697925, LOC111698289, LOC111698880, LOC111701243, LOC111703637, LOC111703977, LOC111705706, LOC111708997, LOC111709521, LOC111710127
Male 50 µg/L	BP	GO:0000226	microtubule cytoskeleton organization	185	21	11.24	0.00412	LOC111694720, LOC111694945, LOC111695536, LOC111696980, LOC111697057, LOC111697806, LOC111697925, LOC111698289, LOC111702061, LOC111702083, LOC111703738, LOC111703977, LOC111704044, LOC111708780, LOC111708829, LOC111709311, LOC111711356, LOC111715742, LOC111717532, LOC111717945, LOC111718282
Male 50 µg/L	BP	GO:0007346	regulation of mitotic cell cycle	73	11	4.44	0.00433	LOC111697925, LOC111699067, LOC111699831, LOC111702061, LOC111702083, LOC111703977, LOC111704044, LOC111708187, LOC111708592, LOC111708829, LOC111716562
Male 50 µg/L	BP	GO:0033047	regulation of mitotic sister chromatid s...	19	5	1.15	0.00464	LOC111697925, LOC111699067, LOC111703977, LOC111704044, LOC111708592
Male 50 µg/L	BP	GO:0044260	cellular macromolecule metabolic process	3105	218	188.66	0.00473	LOC111694766, LOC111694800, LOC111694847, LOC111694958, LOC111695037, LOC111695041, LOC111695129, LOC111695233, LOC111695270, LOC111695536, LOC111695542, LOC111695632, LOC111695634, LOC111695722, LOC111695738, LOC111695925, LOC111696021, LOC111696052, LOC111696068, LOC111696077, LOC111696272, LOC111696355, LOC111696462, LOC111696463, LOC111696486, LOC111696687, LOC111696742, LOC111696743, LOC1116…
Male 50 µg/L	BP	GO:0051783	regulation of nuclear division	27	6	1.64	0.00484	LOC111697925, LOC111699067, LOC111703977, LOC111704044, LOC111705379, LOC111708592
Male 50 µg/L	BP	GO:0051726	regulation of cell cycle	164	19	9.96	0.00497	LOC111696077, LOC111697712, LOC111697925, LOC111698289, LOC111699067, LOC111699831, LOC111702061, LOC111702083, LOC111702292, LOC111703977, LOC111704044, LOC111705379, LOC111706170, LOC111708187, LOC111708592, LOC111708829, LOC111714444, LOC111716562, LOC111717945
Male 50 µg/L	BP	GO:0034641	cellular nitrogen compound metabolic pro...	2716	193	165.03	0.00519	LOC111694701, LOC111694775, LOC111694786, LOC111694847, LOC111694958, LOC111695041, LOC111695129, LOC111695513, LOC111695542, LOC111695634, LOC111695722, LOC111695925, LOC111696052, LOC111696462, LOC111696463, LOC111696486, LOC111696742, LOC111696743, LOC111696813, LOC111696827, LOC111696910, LOC111697155, LOC111697163, LOC111697174, LOC111697183, LOC111697658, LOC111697712, LOC111697767, LOC1116…
Male 50 µg/L	BP	GO:0010563	negative regulation of phosphorus metabo...	28	6	1.7	0.00586	LOC111697048, LOC111697925, LOC111698289, LOC111700049, LOC111703977, LOC111711264
Male 50 µg/L	BP	GO:0045936	negative regulation of phosphate metabol...	28	6	1.7	0.00586	LOC111697048, LOC111697925, LOC111698289, LOC111700049, LOC111703977, LOC111711264
Male 50 µg/L	BP	GO:0051304	chromosome separation	28	6	1.7	0.00586	LOC111697692, LOC111697925, LOC111699067, LOC111703977, LOC111704044, LOC111708592
Male 50 µg/L	BP	GO:0000079	regulation of cyclin-dependent protein s...	20	5	1.22	0.00588	LOC111697712, LOC111697925, LOC111703977, LOC111706170, LOC111716562
Male 50 µg/L	BP	GO:0044784	metaphase/anaphase transition of cell cy...	20	5	1.22	0.00588	LOC111697925, LOC111699067, LOC111703977, LOC111704044, LOC111708592
Male 50 µg/L	BP	GO:1902099	regulation of metaphase/anaphase transit...	20	5	1.22	0.00588	LOC111697925, LOC111699067, LOC111703977, LOC111704044, LOC111708592
Male 50 µg/L	BP	GO:0006325	chromatin organization	216	23	13.12	0.00608	LOC111694847, LOC111695448, LOC111695450, LOC111695889, LOC111696827, LOC111698083, LOC111698710, LOC111698991, LOC111700291, LOC111701240, LOC111701242, LOC111701567, LOC111703046, LOC111703169, LOC111704762, LOC111708142, LOC111709362, LOC111709811, LOC111709955, LOC111712887, LOC111714029, LOC111714249, LOC111717139
Male 50 µg/L	BP	GO:0019438	aromatic compound biosynthetic process	1224	95	74.37	0.00613	LOC111694786, LOC111694847, LOC111695041, LOC111695542, LOC111695722, LOC111695925, LOC111696462, LOC111696486, LOC111696813, LOC111696910, LOC111697163, LOC111697712, LOC111697767, LOC111697785, LOC111697925, LOC111698007, LOC111698015, LOC111698070, LOC111698113, LOC111698143, LOC111698177, LOC111698367, LOC111698650, LOC111698779, LOC111698880, LOC111698992, LOC111699801, LOC111700291, LOC1117…
Male 50 µg/L	BP	GO:0009262	deoxyribonucleotide metabolic process	13	4	0.79	0.00621	LOC111694786, LOC111696462, LOC111709089, LOC111716783
Male 50 µg/L	BP	GO:0010389	regulation of G2/M transition of mitotic...	13	4	0.79	0.00621	LOC111699831, LOC111704044, LOC111708829, LOC111716562
Male 50 µg/L	BP	GO:0018130	heterocycle biosynthetic process	1240	96	75.34	0.00630	LOC111694786, LOC111694847, LOC111695041, LOC111695542, LOC111695722, LOC111695925, LOC111696462, LOC111696486, LOC111696813, LOC111696910, LOC111697163, LOC111697712, LOC111697767, LOC111697785, LOC111697925, LOC111698007, LOC111698015, LOC111698070, LOC111698113, LOC111698143, LOC111698177, LOC111698367, LOC111698650, LOC111698779, LOC111698880, LOC111698992, LOC111699801, LOC111700291, LOC1117…
Male 50 µg/L	BP	GO:0000726	non-recombinational repair	7	3	0.43	0.00650	LOC111700794, LOC111705376, LOC111711648
Male 50 µg/L	BP	GO:0051443	positive regulation of ubiquitin-protein...	7	3	0.43	0.00650	LOC111697925, LOC111698993, LOC111703977
Male 50 µg/L	BP	GO:0044772	mitotic cell cycle phase transition	47	8	2.86	0.00679	LOC111697925, LOC111699067, LOC111699831, LOC111703977, LOC111704044, LOC111708592, LOC111708829, LOC111716562
Male 50 µg/L	BP	GO:0007088	regulation of mitotic nuclear division	21	5	1.28	0.00734	LOC111697925, LOC111699067, LOC111703977, LOC111704044, LOC111708592
Male 50 µg/L	BP	GO:1904029	regulation of cyclin-dependent protein k...	21	5	1.28	0.00734	LOC111697712, LOC111697925, LOC111703977, LOC111706170, LOC111716562
Male 50 µg/L	BP	GO:1905818	regulation of chromosome separation	21	5	1.28	0.00734	LOC111697925, LOC111699067, LOC111703977, LOC111704044, LOC111708592
Male 50 µg/L	BP	GO:1901362	organic cyclic compound biosynthetic pro...	1264	97	76.8	0.00772	LOC111694786, LOC111694847, LOC111695041, LOC111695542, LOC111695722, LOC111695925, LOC111696462, LOC111696486, LOC111696813, LOC111696910, LOC111697163, LOC111697712, LOC111697767, LOC111697785, LOC111697925, LOC111698007, LOC111698015, LOC111698070, LOC111698113, LOC111698143, LOC111698177, LOC111698367, LOC111698650, LOC111698779, LOC111698880, LOC111698992, LOC111699801, LOC111700291, LOC1117…
Male 50 µg/L	BP	GO:0007291	sperm individualization	14	4	0.85	0.00828	LOC111695448, LOC111695450, LOC111695889, LOC111703738
Male 50 µg/L	BP	GO:0006206	pyrimidine nucleobase metabolic process	59	9	3.58	0.00873	LOC111694786, LOC111695542, LOC111695925, LOC111696462, LOC111702887, LOC111703810, LOC111709089, LOC111712684, LOC111716783
Male 50 µg/L	BP	GO:0022414	reproductive process	174	19	10.57	0.00929	LOC111695448, LOC111695450, LOC111695634, LOC111695889, LOC111697048, LOC111697692, LOC111697925, LOC111701900, LOC111703738, LOC111703977, LOC111704044, LOC111705270, LOC111705379, LOC111708187, LOC111708829, LOC111712426, LOC111712637, LOC111713061, LOC111715917
Male 50 µg/L	BP	GO:0032270	positive regulation of cellular protein ...	126	15	7.66	0.00929	LOC111696462, LOC111697712, LOC111697925, LOC111698289, LOC111698880, LOC111698993, LOC111699831, LOC111701564, LOC111702061, LOC111702083, LOC111703977, LOC111705239, LOC111706170, LOC111711918, LOC111715946
Male 50 µg/L	BP	GO:0034645	cellular macromolecule biosynthetic proc...	1559	116	94.73	0.00934	LOC111694847, LOC111694958, LOC111695041, LOC111695129, LOC111695542, LOC111695722, LOC111695925, LOC111696021, LOC111696462, LOC111696463, LOC111696486, LOC111696742, LOC111696813, LOC111696910, LOC111697155, LOC111697183, LOC111697442, LOC111697712, LOC111697767, LOC111697785, LOC111697925, LOC111698007, LOC111698015, LOC111698113, LOC111698143, LOC111698177, LOC111698367, LOC111698434, LOC1116…
Male 50 µg/L	BP	GO:0009059	macromolecule biosynthetic process	1575	117	95.7	0.00949	LOC111694847, LOC111694958, LOC111695041, LOC111695129, LOC111695542, LOC111695722, LOC111695925, LOC111696021, LOC111696462, LOC111696463, LOC111696486, LOC111696742, LOC111696813, LOC111696910, LOC111697155, LOC111697183, LOC111697442, LOC111697712, LOC111697767, LOC111697785, LOC111697925, LOC111698007, LOC111698015, LOC111698113, LOC111698143, LOC111698177, LOC111698367, LOC111698434, LOC1116…
Male 50 µg/L	BP	GO:0022412	cellular process involved in reproductio...	92	12	5.59	0.00951	LOC111695448, LOC111695450, LOC111695889, LOC111697692, LOC111697925, LOC111703738, LOC111703977, LOC111704044, LOC111705270, LOC111708187, LOC111712637, LOC111713061
Male 50 µg/L	BP	GO:0043086	negative regulation of catalytic activit...	50	8	3.04	0.00988	LOC111695536, LOC111697048, LOC111697925, LOC111699522, LOC111700049, LOC111703977, LOC111704044, LOC111711264
Male 50 µg/L	BP	GO:0045475	locomotor rhythm	8	3	0.49	0.00993	LOC111699759, LOC111713061, LOC111716730
Male 50 µg/L	BP	GO:0016567	protein ubiquitination	163	18	9.9	0.00999	LOC111694766, LOC111694800, LOC111695738, LOC111696906, LOC111697925, LOC111698993, LOC111699759, LOC111700064, LOC111702909, LOC111703771, LOC111703977, LOC111704044, LOC111705239, LOC111706777, LOC111707883, LOC111710408, LOC111711918, LOC111712336
Male 50 µg/L	BP	GO:0007010	cytoskeleton organization	370	34	22.48	0.01011	LOC111694720, LOC111694945, LOC111695536, LOC111696673, LOC111696980, LOC111697057, LOC111697806, LOC111697925, LOC111698289, LOC111698413, LOC111698418, LOC111699632, LOC111699729, LOC111702061, LOC111702083, LOC111703266, LOC111703738, LOC111703976, LOC111703977, LOC111703978, LOC111704044, LOC111708780, LOC111708829, LOC111709132, LOC111709137, LOC111709311, LOC111711044, LOC111711356, LOC1117…
Male 50 µg/L	BP	GO:0071103	DNA conformation change	82	11	4.98	0.01041	LOC111694958, LOC111697692, LOC111698083, LOC111698400, LOC111698710, LOC111703046, LOC111703353, LOC111703623, LOC111704762, LOC111717139, LOC111717157
Male 50 µg/L	BP	GO:0032446	protein modification by small protein co...	176	19	10.69	0.01044	LOC111694766, LOC111694800, LOC111695738, LOC111696272, LOC111696906, LOC111697925, LOC111698993, LOC111699759, LOC111700064, LOC111702909, LOC111703771, LOC111703977, LOC111704044, LOC111705239, LOC111706777, LOC111707883, LOC111710408, LOC111711918, LOC111712336
Male 50 µg/L	BP	GO:0006226	dUMP biosynthetic process	3	2	0.18	0.01061	LOC111694786, LOC111709089
Male 50 µg/L	BP	GO:0006297	nucleotide-excision repair, DNA gap fill...	3	2	0.18	0.01061	LOC111701317, LOC111711648
Male 50 µg/L	BP	GO:0006750	glutathione biosynthetic process	3	2	0.18	0.01061	LOC111694701, LOC111706346
Male 50 µg/L	BP	GO:0019184	nonribosomal peptide biosynthetic proces...	3	2	0.18	0.01061	LOC111694701, LOC111706346
Male 50 µg/L	BP	GO:0030007	cellular potassium ion homeostasis	3	2	0.18	0.01061	LOC111696673, LOC111716138
Male 50 µg/L	BP	GO:0030397	membrane disassembly	3	2	0.18	0.01061	LOC111697925, LOC111703977
Male 50 µg/L	BP	GO:0031648	protein destabilization	3	2	0.18	0.01061	LOC111697925, LOC111703977
Male 50 µg/L	BP	GO:0036376	sodium ion export across plasma membrane	3	2	0.18	0.01061	LOC111696673, LOC111716138
Male 50 µg/L	BP	GO:0040038	polar body extrusion after meiotic divis...	3	2	0.18	0.01061	LOC111697925, LOC111703977
Male 50 µg/L	BP	GO:0043393	regulation of protein binding	3	2	0.18	0.01061	LOC111697925, LOC111703977
Male 50 µg/L	BP	GO:0045540	regulation of cholesterol biosynthetic p...	3	2	0.18	0.01061	LOC111698779, LOC111698880
Male 50 µg/L	BP	GO:0046078	dUMP metabolic process	3	2	0.18	0.01061	LOC111694786, LOC111709089
Male 50 µg/L	BP	GO:0051081	nuclear envelope disassembly	3	2	0.18	0.01061	LOC111697925, LOC111703977
Male 50 µg/L	BP	GO:0055075	potassium ion homeostasis	3	2	0.18	0.01061	LOC111696673, LOC111716138
Male 50 µg/L	BP	GO:0071901	negative regulation of protein serine/th...	3	2	0.18	0.01061	LOC111697925, LOC111703977
Male 50 µg/L	BP	GO:0072395	signal transduction involved in cell cyc...	3	2	0.18	0.01061	LOC111697925, LOC111703977
Male 50 µg/L	BP	GO:0072401	signal transduction involved in DNA inte...	3	2	0.18	0.01061	LOC111697925, LOC111703977
Male 50 µg/L	BP	GO:0072422	signal transduction involved in DNA dama...	3	2	0.18	0.01061	LOC111697925, LOC111703977
Male 50 µg/L	BP	GO:0072697	protein localization to cell cortex	3	2	0.18	0.01061	LOC111697925, LOC111703977
Male 50 µg/L	BP	GO:0140115	export across plasma membrane	3	2	0.18	0.01061	LOC111696673, LOC111716138
Male 50 µg/L	BP	GO:0051247	positive regulation of protein metabolic...	128	15	7.78	0.01067	LOC111696462, LOC111697712, LOC111697925, LOC111698289, LOC111698880, LOC111698993, LOC111699831, LOC111701564, LOC111702061, LOC111702083, LOC111703977, LOC111705239, LOC111706170, LOC111711918, LOC111715946
Male 50 µg/L	BP	GO:0006270	DNA replication initiation	15	4	0.91	0.01075	LOC111694958, LOC111709532, LOC111710127, LOC111711288
Male 50 µg/L	BP	GO:0033045	regulation of sister chromatid segregati...	23	5	1.4	0.01098	LOC111697925, LOC111699067, LOC111703977, LOC111704044, LOC111708592
Male 50 µg/L	BP	GO:0015849	organic acid transport	51	8	3.1	0.01112	LOC111697904, LOC111698779, LOC111706511, LOC111706969, LOC111707442, LOC111711557, LOC111713615, LOC111714116
Male 50 µg/L	BP	GO:0046942	carboxylic acid transport	51	8	3.1	0.01112	LOC111697904, LOC111698779, LOC111706511, LOC111706969, LOC111707442, LOC111711557, LOC111713615, LOC111714116
Male 50 µg/L	BP	GO:0000003	reproduction	179	19	10.88	0.01237	LOC111695448, LOC111695450, LOC111695634, LOC111695889, LOC111697048, LOC111697692, LOC111697925, LOC111701900, LOC111703738, LOC111703977, LOC111704044, LOC111705270, LOC111705379, LOC111708187, LOC111708829, LOC111712426, LOC111712637, LOC111713061, LOC111715917
Male 50 µg/L	BP	GO:0019219	regulation of nucleobase-containing comp...	946	74	57.48	0.01287	LOC111694775, LOC111694847, LOC111695041, LOC111695722, LOC111696813, LOC111696910, LOC111697712, LOC111697785, LOC111697909, LOC111697925, LOC111698007, LOC111698084, LOC111698143, LOC111698177, LOC111698367, LOC111698880, LOC111700291, LOC111700596, LOC111700794, LOC111701132, LOC111701150, LOC111701317, LOC111701567, LOC111701992, LOC111702292, LOC111702334, LOC111703729, LOC111703882, LOC1117…
Male 50 µg/L	BP	GO:0006289	nucleotide-excision repair	24	5	1.46	0.01319	LOC111700794, LOC111701317, LOC111702160, LOC111706170, LOC111711648
Male 50 µg/L	BP	GO:0006351	transcription, DNA-templated	918	72	55.78	0.01329	LOC111694847, LOC111695041, LOC111695542, LOC111695722, LOC111695925, LOC111696813, LOC111696910, LOC111697712, LOC111697767, LOC111697785, LOC111697925, LOC111698007, LOC111698113, LOC111698143, LOC111698177, LOC111698367, LOC111698880, LOC111700291, LOC111700596, LOC111701132, LOC111701150, LOC111701567, LOC111701992, LOC111702292, LOC111703729, LOC111703882, LOC111703977, LOC111703994, LOC1117…
Male 50 µg/L	BP	GO:0007276	gamete generation	108	13	6.56	0.01362	LOC111695448, LOC111695450, LOC111695889, LOC111697692, LOC111697925, LOC111701900, LOC111703738, LOC111703977, LOC111704044, LOC111705270, LOC111708187, LOC111712637, LOC111713061
Male 50 µg/L	BP	GO:0006275	regulation of DNA replication	16	4	0.97	0.01366	LOC111701317, LOC111703885, LOC111704044, LOC111706781
Male 50 µg/L	BP	GO:0033260	nuclear DNA replication	16	4	0.97	0.01366	LOC111694958, LOC111700882, LOC111701317, LOC111704842
Male 50 µg/L	BP	GO:0044770	cell cycle phase transition	53	8	3.22	0.01392	LOC111697925, LOC111699067, LOC111699831, LOC111703977, LOC111704044, LOC111708592, LOC111708829, LOC111716562
Male 50 µg/L	BP	GO:0000132	establishment of mitotic spindle orienta...	9	3	0.55	0.01423	LOC111697925, LOC111703738, LOC111703977
Male 50 µg/L	BP	GO:0006469	negative regulation of protein kinase ac...	9	3	0.55	0.01423	LOC111697048, LOC111697925, LOC111703977
Male 50 µg/L	BP	GO:0035159	regulation of tube length, open tracheal...	9	3	0.55	0.01423	LOC111698007, LOC111699680, LOC111716138
Male 50 µg/L	BP	GO:0097659	nucleic acid-templated transcription	922	72	56.02	0.01460	LOC111694847, LOC111695041, LOC111695542, LOC111695722, LOC111695925, LOC111696813, LOC111696910, LOC111697712, LOC111697767, LOC111697785, LOC111697925, LOC111698007, LOC111698113, LOC111698143, LOC111698177, LOC111698367, LOC111698880, LOC111700291, LOC111700596, LOC111701132, LOC111701150, LOC111701567, LOC111701992, LOC111702292, LOC111703729, LOC111703882, LOC111703977, LOC111703994, LOC1117…
Male 50 µg/L	BP	GO:0007292	female gamete generation	64	9	3.89	0.01464	LOC111697692, LOC111697925, LOC111703738, LOC111703977, LOC111704044, LOC111705270, LOC111708187, LOC111712637, LOC111713061
Male 50 µg/L	BP	GO:0065007	biological regulation	3501	238	212.72	0.01488	LOC111694756, LOC111694766, LOC111694775, LOC111694839, LOC111694847, LOC111694942, LOC111694945, LOC111695037, LOC111695041, LOC111695085, LOC111695233, LOC111695263, LOC111695278, LOC111695448, LOC111695450, LOC111695536, LOC111695722, LOC111695889, LOC111696021, LOC111696077, LOC111696091, LOC111696355, LOC111696462, LOC111696463, LOC111696673, LOC111696687, LOC111696735, LOC111696813, LOC1116…
Male 50 µg/L	BP	GO:0034654	nucleobase-containing compound biosynthe...	1176	89	71.45	0.01511	LOC111694786, LOC111694847, LOC111695041, LOC111695542, LOC111695722, LOC111695925, LOC111696462, LOC111696813, LOC111696910, LOC111697712, LOC111697767, LOC111697785, LOC111697925, LOC111698007, LOC111698015, LOC111698070, LOC111698113, LOC111698143, LOC111698177, LOC111698367, LOC111698779, LOC111698880, LOC111698992, LOC111699801, LOC111700291, LOC111700596, LOC111701132, LOC111701150, LOC1117…
Male 50 µg/L	BP	GO:0042326	negative regulation of phosphorylation	25	5	1.52	0.01569	LOC111697048, LOC111697925, LOC111698289, LOC111700049, LOC111703977
Male 50 µg/L	BP	GO:0051983	regulation of chromosome segregation	25	5	1.52	0.01569	LOC111697925, LOC111699067, LOC111703977, LOC111704044, LOC111708592
Male 50 µg/L	BP	GO:0071902	positive regulation of protein serine/th...	25	5	1.52	0.01569	LOC111697712, LOC111698289, LOC111698880, LOC111701564, LOC111706170
Male 50 µg/L	BP	GO:0044092	negative regulation of molecular functio...	65	9	3.95	0.01611	LOC111695536, LOC111697048, LOC111697925, LOC111698289, LOC111699522, LOC111700049, LOC111703977, LOC111704044, LOC111711264
Male 50 µg/L	BP	GO:0007349	cellularization	17	4	1.03	0.01702	LOC111695448, LOC111695450, LOC111695889, LOC111703738
Male 50 µg/L	BP	GO:0034470	ncRNA processing	173	18	10.51	0.01767	LOC111694775, LOC111695513, LOC111697174, LOC111698070, LOC111698084, LOC111698177, LOC111705141, LOC111705376, LOC111706024, LOC111706709, LOC111707497, LOC111708334, LOC111708746, LOC111709680, LOC111709694, LOC111710969, LOC111714170, LOC111715714
Male 50 µg/L	BP	GO:0048583	regulation of response to stimulus	277	26	16.83	0.01780	LOC111696849, LOC111697048, LOC111698007, LOC111698289, LOC111698880, LOC111699485, LOC111700622, LOC111700794, LOC111701317, LOC111701559, LOC111701564, LOC111701900, LOC111702610, LOC111703637, LOC111704044, LOC111705239, LOC111705728, LOC111707123, LOC111708678, LOC111709680, LOC111709721, LOC111710162, LOC111713447, LOC111713787, LOC111714017, LOC111716730
Male 50 µg/L	BP	GO:0007169	transmembrane receptor protein tyrosine ...	45	7	2.73	0.01785	LOC111698880, LOC111700013, LOC111701900, LOC111705239, LOC111706397, LOC111714420, LOC111716730
Male 50 µg/L	BP	GO:0032774	RNA biosynthetic process	932	72	56.63	0.01835	LOC111694847, LOC111695041, LOC111695542, LOC111695722, LOC111695925, LOC111696813, LOC111696910, LOC111697712, LOC111697767, LOC111697785, LOC111697925, LOC111698007, LOC111698113, LOC111698143, LOC111698177, LOC111698367, LOC111698880, LOC111700291, LOC111700596, LOC111701132, LOC111701150, LOC111701567, LOC111701992, LOC111702292, LOC111703729, LOC111703882, LOC111703977, LOC111703994, LOC1117…
Male 50 µg/L	BP	GO:0006783	heme biosynthetic process	10	3	0.61	0.01942	LOC111697163, LOC111698650, LOC111705094
Male 50 µg/L	BP	GO:0010800	positive regulation of peptidyl-threonin...	10	3	0.61	0.01942	LOC111697925, LOC111698289, LOC111703977
Male 50 µg/L	BP	GO:0016070	RNA metabolic process	1478	108	89.8	0.02000	LOC111694775, LOC111694847, LOC111695041, LOC111695513, LOC111695542, LOC111695722, LOC111695925, LOC111696486, LOC111696813, LOC111696910, LOC111697174, LOC111697712, LOC111697767, LOC111697785, LOC111697909, LOC111697925, LOC111698007, LOC111698070, LOC111698084, LOC111698113, LOC111698143, LOC111698177, LOC111698367, LOC111698880, LOC111698991, LOC111700291, LOC111700596, LOC111700948, LOC1117…
Male 50 µg/L	BP	GO:0002040	sprouting angiogenesis	4	2	0.24	0.02037	LOC111698880, LOC111701567
Male 50 µg/L	BP	GO:0006390	mitochondrial transcription	4	2	0.24	0.02037	LOC111704707, LOC111709680
Male 50 µg/L	BP	GO:0007569	cell aging	4	2	0.24	0.02037	LOC111696642, LOC111704044
Male 50 µg/L	BP	GO:0009186	deoxyribonucleoside diphosphate metaboli...	4	2	0.24	0.02037	LOC111696462, LOC111716783
Male 50 µg/L	BP	GO:0010248	establishment or maintenance of transmem...	4	2	0.24	0.02037	LOC111696673, LOC111716138
Male 50 µg/L	BP	GO:0090181	regulation of cholesterol metabolic proc...	4	2	0.24	0.02037	LOC111698779, LOC111698880
Male 50 µg/L	BP	GO:0106118	regulation of sterol biosynthetic proces...	4	2	0.24	0.02037	LOC111698779, LOC111698880
Male 50 µg/L	BP	GO:1902930	regulation of alcohol biosynthetic proce...	4	2	0.24	0.02037	LOC111698779, LOC111698880
Male 50 µg/L	BP	GO:0043170	macromolecule metabolic process	4222	281	256.53	0.02061	LOC111694766, LOC111694775, LOC111694800, LOC111694847, LOC111694958, LOC111695037, LOC111695041, LOC111695129, LOC111695233, LOC111695270, LOC111695513, LOC111695536, LOC111695542, LOC111695613, LOC111695632, LOC111695634, LOC111695722, LOC111695738, LOC111695813, LOC111695925, LOC111695973, LOC111696021, LOC111696052, LOC111696068, LOC111696077, LOC111696272, LOC111696355, LOC111696462, LOC1116…
Male 50 µg/L	BP	GO:0034637	cellular carbohydrate biosynthetic proce...	18	4	1.09	0.02086	LOC111697442, LOC111699801, LOC111701277, LOC111711036
Male 50 µg/L	BP	GO:0010948	negative regulation of cell cycle proces...	27	5	1.64	0.02158	LOC111697925, LOC111699831, LOC111703977, LOC111704044, LOC111717945
Male 50 µg/L	BP	GO:0006310	DNA recombination	103	12	6.26	0.02197	LOC111694958, LOC111695634, LOC111696052, LOC111698400, LOC111699851, LOC111700291, LOC111700794, LOC111700882, LOC111703353, LOC111707157, LOC111711648, LOC111715917
Male 50 µg/L	BP	GO:0023051	regulation of signaling	270	25	16.41	0.02309	LOC111696849, LOC111696980, LOC111697048, LOC111698289, LOC111698880, LOC111699485, LOC111700622, LOC111701317, LOC111701559, LOC111701564, LOC111701900, LOC111702610, LOC111703190, LOC111703637, LOC111705239, LOC111705728, LOC111707123, LOC111708543, LOC111708678, LOC111709721, LOC111710162, LOC111713447, LOC111714017, LOC111715664, LOC111716730
Male 50 µg/L	BP	GO:1902531	regulation of intracellular signal trans...	128	14	7.78	0.02318	LOC111696849, LOC111697048, LOC111698289, LOC111698880, LOC111700622, LOC111701317, LOC111701559, LOC111701564, LOC111703637, LOC111705728, LOC111707123, LOC111708678, LOC111710162, LOC111713447
Male 50 µg/L	BP	GO:0007269	neurotransmitter secretion	28	5	1.7	0.02500	LOC111697845, LOC111703321, LOC111703377, LOC111708680, LOC111715664
Male 50 µg/L	BP	GO:0099643	signal release from synapse	28	5	1.7	0.02500	LOC111697845, LOC111703321, LOC111703377, LOC111708680, LOC111715664
Male 50 µg/L	BP	GO:0032268	regulation of cellular protein metabolic...	354	31	21.51	0.02518	LOC111695233, LOC111695536, LOC111696462, LOC111696463, LOC111696849, LOC111697048, LOC111697183, LOC111697712, LOC111697925, LOC111698289, LOC111698880, LOC111698993, LOC111699522, LOC111699831, LOC111701242, LOC111701564, LOC111702061, LOC111702083, LOC111703576, LOC111703977, LOC111704044, LOC111704895, LOC111705239, LOC111706170, LOC111707883, LOC111709713, LOC111711918, LOC111714444, LOC1117…
Male 50 µg/L	BP	GO:1901991	negative regulation of mitotic cell cycl...	19	4	1.15	0.02519	LOC111697925, LOC111699831, LOC111703977, LOC111704044
Male 50 µg/L	BP	GO:0006779	porphyrin-containing compound biosynthet...	11	3	0.67	0.02552	LOC111697163, LOC111698650, LOC111705094
Male 50 µg/L	BP	GO:0009129	pyrimidine nucleoside monophosphate meta...	11	3	0.67	0.02552	LOC111694786, LOC111702887, LOC111709089
Male 50 µg/L	BP	GO:0009130	pyrimidine nucleoside monophosphate bios...	11	3	0.67	0.02552	LOC111694786, LOC111702887, LOC111709089
Male 50 µg/L	BP	GO:0010799	regulation of peptidyl-threonine phospho...	11	3	0.67	0.02552	LOC111697925, LOC111698289, LOC111703977
Male 50 µg/L	BP	GO:0019218	regulation of steroid metabolic process	11	3	0.67	0.02552	LOC111698779, LOC111698880, LOC111705239
Male 50 µg/L	BP	GO:0019985	translesion synthesis	11	3	0.67	0.02552	LOC111701275, LOC111701317, LOC111703885
Male 50 µg/L	BP	GO:0035151	regulation of tube size, open tracheal s...	11	3	0.67	0.02552	LOC111698007, LOC111699680, LOC111716138
Male 50 µg/L	BP	GO:0040001	establishment of mitotic spindle localiz...	11	3	0.67	0.02552	LOC111697925, LOC111703738, LOC111703977
Male 50 µg/L	BP	GO:0042168	heme metabolic process	11	3	0.67	0.02552	LOC111697163, LOC111698650, LOC111705094
Male 50 µg/L	BP	GO:1902115	regulation of organelle assembly	11	3	0.67	0.02552	LOC111697925, LOC111701900, LOC111703977
Male 50 µg/L	BP	GO:0009966	regulation of signal transduction	221	21	13.43	0.02759	LOC111696849, LOC111697048, LOC111698289, LOC111698880, LOC111699485, LOC111700622, LOC111701317, LOC111701559, LOC111701564, LOC111701900, LOC111702610, LOC111703637, LOC111705239, LOC111705728, LOC111707123, LOC111708678, LOC111709721, LOC111710162, LOC111713447, LOC111714017, LOC111716730
Male 50 µg/L	BP	GO:0009987	cellular process	7119	453	432.55	0.02826	LOC111694701, LOC111694720, LOC111694756, LOC111694766, LOC111694775, LOC111694786, LOC111694800, LOC111694847, LOC111694942, LOC111694945, LOC111694958, LOC111695037, LOC111695041, LOC111695085, LOC111695129, LOC111695233, LOC111695263, LOC111695270, LOC111695278, LOC111695314, LOC111695448, LOC111695450, LOC111695513, LOC111695536, LOC111695542, LOC111695632, LOC111695634, LOC111695722, LOC1116…
Male 50 µg/L	BP	GO:2000112	regulation of cellular macromolecule bio...	968	73	58.82	0.02884	LOC111694847, LOC111695041, LOC111695722, LOC111696463, LOC111696813, LOC111696910, LOC111697183, LOC111697712, LOC111697785, LOC111697925, LOC111698007, LOC111698143, LOC111698177, LOC111698367, LOC111698880, LOC111700291, LOC111700596, LOC111701132, LOC111701150, LOC111701242, LOC111701317, LOC111701567, LOC111701992, LOC111702292, LOC111703576, LOC111703729, LOC111703882, LOC111703885, LOC1117…
Male 50 µg/L	BP	GO:0060249	anatomical structure homeostasis	39	6	2.37	0.02888	LOC111696980, LOC111698779, LOC111701317, LOC111705728, LOC111712239, LOC111713713
Male 50 µg/L	BP	GO:0072527	pyrimidine-containing compound metabolic...	72	9	4.37	0.02957	LOC111694786, LOC111695542, LOC111695925, LOC111696462, LOC111702887, LOC111703810, LOC111709089, LOC111712684, LOC111716783
Male 50 µg/L	BP	GO:0006638	neutral lipid metabolic process	20	4	1.22	0.03001	LOC111696021, LOC111701277, LOC111703994, LOC111707113
Male 50 µg/L	BP	GO:0006639	acylglycerol metabolic process	20	4	1.22	0.03001	LOC111696021, LOC111701277, LOC111703994, LOC111707113
Male 50 µg/L	BP	GO:0006865	amino acid transport	20	4	1.22	0.03001	LOC111697904, LOC111706969, LOC111707442, LOC111714116
Male 50 µg/L	BP	GO:1901988	negative regulation of cell cycle phase ...	20	4	1.22	0.03001	LOC111697925, LOC111699831, LOC111703977, LOC111704044
Male 50 µg/L	BP	GO:0051252	regulation of RNA metabolic process	911	69	55.35	0.03052	LOC111694775, LOC111694847, LOC111695041, LOC111695722, LOC111696813, LOC111696910, LOC111697712, LOC111697785, LOC111697909, LOC111697925, LOC111698007, LOC111698084, LOC111698143, LOC111698177, LOC111698367, LOC111698880, LOC111700291, LOC111700596, LOC111701132, LOC111701150, LOC111701567, LOC111701992, LOC111702292, LOC111702334, LOC111703729, LOC111703882, LOC111703974, LOC111703977, LOC1117…
Male 50 µg/L	BP	GO:0010556	regulation of macromolecule biosynthetic...	972	73	59.06	0.03127	LOC111694847, LOC111695041, LOC111695722, LOC111696463, LOC111696813, LOC111696910, LOC111697183, LOC111697712, LOC111697785, LOC111697925, LOC111698007, LOC111698143, LOC111698177, LOC111698367, LOC111698880, LOC111700291, LOC111700596, LOC111701132, LOC111701150, LOC111701242, LOC111701317, LOC111701567, LOC111701992, LOC111702292, LOC111703576, LOC111703729, LOC111703882, LOC111703885, LOC1117…
Male 50 µg/L	BP	GO:0051246	regulation of protein metabolic process	361	31	21.93	0.03185	LOC111695233, LOC111695536, LOC111696462, LOC111696463, LOC111696849, LOC111697048, LOC111697183, LOC111697712, LOC111697925, LOC111698289, LOC111698880, LOC111698993, LOC111699522, LOC111699831, LOC111701242, LOC111701564, LOC111702061, LOC111702083, LOC111703576, LOC111703977, LOC111704044, LOC111704895, LOC111705239, LOC111706170, LOC111707883, LOC111709713, LOC111711918, LOC111714444, LOC1117…
Male 50 µg/L	BP	GO:0006355	regulation of transcription, DNA-templat...	824	63	50.07	0.03203	LOC111694847, LOC111695041, LOC111695722, LOC111696813, LOC111696910, LOC111697712, LOC111697785, LOC111697925, LOC111698007, LOC111698143, LOC111698177, LOC111698367, LOC111698880, LOC111700291, LOC111700596, LOC111701132, LOC111701150, LOC111701567, LOC111701992, LOC111702292, LOC111703729, LOC111703882, LOC111703977, LOC111703994, LOC111704069, LOC111704514, LOC111704673, LOC111704707, LOC1117…
Male 50 µg/L	BP	GO:0000731	DNA synthesis involved in DNA repair	12	3	0.73	0.03252	LOC111701275, LOC111701317, LOC111703885
Male 50 µg/L	BP	GO:0001894	tissue homeostasis	12	3	0.73	0.03252	LOC111698779, LOC111705728, LOC111713713
Male 50 µg/L	BP	GO:0006298	mismatch repair	12	3	0.73	0.03252	LOC111697658, LOC111703885, LOC111710432
Male 50 µg/L	BP	GO:0006305	DNA alkylation	12	3	0.73	0.03252	LOC111700229, LOC111700762, LOC111703921
Male 50 µg/L	BP	GO:0006306	DNA methylation	12	3	0.73	0.03252	LOC111700229, LOC111700762, LOC111703921
Male 50 µg/L	BP	GO:0048599	oocyte development	12	3	0.73	0.03252	LOC111704044, LOC111705270, LOC111712637
Male 50 µg/L	BP	GO:0051294	establishment of spindle orientation	12	3	0.73	0.03252	LOC111697925, LOC111703738, LOC111703977
Male 50 µg/L	BP	GO:0000212	meiotic spindle organization	5	2	0.3	0.03259	LOC111704044, LOC111708829
Male 50 µg/L	BP	GO:0006071	glycerol metabolic process	5	2	0.3	0.03259	LOC111701277, LOC111713808
Male 50 µg/L	BP	GO:0006695	cholesterol biosynthetic process	5	2	0.3	0.03259	LOC111698779, LOC111698880
Male 50 µg/L	BP	GO:0009176	pyrimidine deoxyribonucleoside monophosp...	5	2	0.3	0.03259	LOC111694786, LOC111709089
Male 50 µg/L	BP	GO:0009177	pyrimidine deoxyribonucleoside monophosp...	5	2	0.3	0.03259	LOC111694786, LOC111709089
Male 50 µg/L	BP	GO:0034453	microtubule anchoring	5	2	0.3	0.03259	LOC111703738, LOC111708780
Male 50 µg/L	BP	GO:0042276	error-prone translesion synthesis	5	2	0.3	0.03259	LOC111701275, LOC111701317
Male 50 µg/L	BP	GO:0045143	homologous chromosome segregation	5	2	0.3	0.03259	LOC111697925, LOC111703977
Male 50 µg/L	BP	GO:1904375	regulation of protein localization to ce...	5	2	0.3	0.03259	LOC111697925, LOC111703977
Male 50 µg/L	BP	GO:0006323	DNA packaging	51	7	3.1	0.03338	LOC111697692, LOC111698710, LOC111703046, LOC111703623, LOC111704762, LOC111717139, LOC111717157
Male 50 µg/L	BP	GO:0009889	regulation of biosynthetic process	991	74	60.21	0.03385	LOC111694847, LOC111695041, LOC111695722, LOC111696463, LOC111696813, LOC111696910, LOC111697183, LOC111697712, LOC111697785, LOC111697925, LOC111698007, LOC111698143, LOC111698177, LOC111698367, LOC111698779, LOC111698880, LOC111700291, LOC111700596, LOC111701132, LOC111701150, LOC111701242, LOC111701317, LOC111701567, LOC111701992, LOC111702292, LOC111703576, LOC111703729, LOC111703882, LOC1117…
Male 50 µg/L	BP	GO:1903506	regulation of nucleic acid-templated tra...	828	63	50.31	0.03489	LOC111694847, LOC111695041, LOC111695722, LOC111696813, LOC111696910, LOC111697712, LOC111697785, LOC111697925, LOC111698007, LOC111698143, LOC111698177, LOC111698367, LOC111698880, LOC111700291, LOC111700596, LOC111701132, LOC111701150, LOC111701567, LOC111701992, LOC111702292, LOC111703729, LOC111703882, LOC111703977, LOC111703994, LOC111704069, LOC111704514, LOC111704673, LOC111704707, LOC1117…
Male 50 µg/L	BP	GO:2001141	regulation of RNA biosynthetic process	828	63	50.31	0.03489	LOC111694847, LOC111695041, LOC111695722, LOC111696813, LOC111696910, LOC111697712, LOC111697785, LOC111697925, LOC111698007, LOC111698143, LOC111698177, LOC111698367, LOC111698880, LOC111700291, LOC111700596, LOC111701132, LOC111701150, LOC111701567, LOC111701992, LOC111702292, LOC111703729, LOC111703882, LOC111703977, LOC111703994, LOC111704069, LOC111704514, LOC111704673, LOC111704707, LOC1117…
Male 50 µg/L	BP	GO:0006357	regulation of transcription by RNA polym...	336	29	20.42	0.03499	LOC111695041, LOC111696910, LOC111697712, LOC111697785, LOC111697925, LOC111698007, LOC111698367, LOC111698880, LOC111703729, LOC111703977, LOC111704673, LOC111704917, LOC111705376, LOC111706811, LOC111707472, LOC111709362, LOC111709547, LOC111709675, LOC111709680, LOC111709778, LOC111709811, LOC111710028, LOC111711264, LOC111711641, LOC111712426, LOC111713061, LOC111714017, LOC111714444, LOC1117…
Male 50 µg/L	BP	GO:0007286	spermatid development	21	4	1.28	0.03535	LOC111695448, LOC111695450, LOC111695889, LOC111703738
Male 50 µg/L	BP	GO:0032147	activation of protein kinase activity	21	4	1.28	0.03535	LOC111698880, LOC111699831, LOC111702061, LOC111702083
Male 50 µg/L	BP	GO:0032508	DNA duplex unwinding	21	4	1.28	0.03535	LOC111694958, LOC111698083, LOC111698400, LOC111703353
Male 50 µg/L	BP	GO:0035725	sodium ion transmembrane transport	21	4	1.28	0.03535	LOC111696673, LOC111713140, LOC111716138, LOC111718124
Male 50 µg/L	BP	GO:0042440	pigment metabolic process	21	4	1.28	0.03535	LOC111697163, LOC111698650, LOC111705094, LOC111713766
Male 50 µg/L	BP	GO:0048469	cell maturation	21	4	1.28	0.03535	LOC111703738, LOC111704044, LOC111705270, LOC111712637
Male 50 µg/L	BP	GO:0048609	multicellular organismal reproductive pr...	123	13	7.47	0.03575	LOC111695448, LOC111695450, LOC111695889, LOC111697692, LOC111697925, LOC111701900, LOC111703738, LOC111703977, LOC111704044, LOC111705270, LOC111708187, LOC111712637, LOC111713061
Male 50 µg/L	BP	GO:0070647	protein modification by small protein co...	241	22	14.64	0.03630	LOC111694766, LOC111694800, LOC111695270, LOC111695738, LOC111696272, LOC111696906, LOC111697925, LOC111698993, LOC111699759, LOC111700064, LOC111702909, LOC111703637, LOC111703771, LOC111703977, LOC111704044, LOC111705239, LOC111706777, LOC111707883, LOC111710408, LOC111711918, LOC111712336, LOC111716241
Male 50 µg/L	BP	GO:0010646	regulation of cell communication	269	24	16.34	0.03746	LOC111696849, LOC111696980, LOC111697048, LOC111698289, LOC111698880, LOC111699485, LOC111700622, LOC111701317, LOC111701559, LOC111701564, LOC111701900, LOC111702610, LOC111703637, LOC111705239, LOC111705728, LOC111707123, LOC111708543, LOC111708678, LOC111709721, LOC111710162, LOC111713447, LOC111714017, LOC111715664, LOC111716730
Male 50 µg/L	BP	GO:0035556	intracellular signal transduction	409	34	24.85	0.03816	LOC111694942, LOC111696021, LOC111696355, LOC111696849, LOC111697048, LOC111697925, LOC111698289, LOC111698880, LOC111699127, LOC111700622, LOC111701317, LOC111701559, LOC111701564, LOC111702412, LOC111703637, LOC111703977, LOC111703994, LOC111705728, LOC111705863, LOC111706125, LOC111706659, LOC111707123, LOC111708678, LOC111708742, LOC111708752, LOC111709709, LOC111710162, LOC111711648, LOC1117…
Male 50 µg/L	BP	GO:0031326	regulation of cellular biosynthetic proc...	983	73	59.73	0.03880	LOC111694847, LOC111695041, LOC111695722, LOC111696463, LOC111696813, LOC111696910, LOC111697183, LOC111697712, LOC111697785, LOC111697925, LOC111698007, LOC111698143, LOC111698177, LOC111698367, LOC111698880, LOC111700291, LOC111700596, LOC111701132, LOC111701150, LOC111701242, LOC111701317, LOC111701567, LOC111701992, LOC111702292, LOC111703576, LOC111703729, LOC111703882, LOC111703885, LOC1117…
Male 50 µg/L	BP	GO:0051336	regulation of hydrolase activity	203	19	12.33	0.03982	LOC111694839, LOC111695233, LOC111695536, LOC111696462, LOC111696735, LOC111698289, LOC111699522, LOC111699729, LOC111700292, LOC111700640, LOC111701621, LOC111703738, LOC111704160, LOC111707355, LOC111711264, LOC111712450, LOC111713447, LOC111714552, LOC111718265
Male 50 µg/L	BP	GO:0006400	tRNA modification	42	6	2.55	0.03989	LOC111697174, LOC111698070, LOC111705141, LOC111706024, LOC111708334, LOC111715714
Male 50 µg/L	BP	GO:0008033	tRNA processing	76	9	4.62	0.04005	LOC111694775, LOC111695513, LOC111697174, LOC111698070, LOC111705141, LOC111706024, LOC111706709, LOC111708334, LOC111715714
Male 50 µg/L	BP	GO:0006301	postreplication repair	13	3	0.79	0.04041	LOC111701275, LOC111701317, LOC111703885
Male 50 µg/L	BP	GO:0009994	oocyte differentiation	13	3	0.79	0.04041	LOC111704044, LOC111705270, LOC111712637
Male 50 µg/L	BP	GO:0032436	positive regulation of proteasomal ubiqu...	13	3	0.79	0.04041	LOC111697925, LOC111703977, LOC111705239
Male 50 µg/L	BP	GO:0033048	negative regulation of mitotic sister ch...	13	3	0.79	0.04041	LOC111697925, LOC111703977, LOC111704044
Male 50 µg/L	BP	GO:0035152	regulation of tube architecture, open tr...	13	3	0.79	0.04041	LOC111698007, LOC111699680, LOC111716138
Male 50 µg/L	BP	GO:0045839	negative regulation of mitotic nuclear d...	13	3	0.79	0.04041	LOC111697925, LOC111703977, LOC111704044
Male 50 µg/L	BP	GO:0045841	negative regulation of mitotic metaphase...	13	3	0.79	0.04041	LOC111697925, LOC111703977, LOC111704044
Male 50 µg/L	BP	GO:1905039	carboxylic acid transmembrane transport	13	3	0.79	0.04041	LOC111698779, LOC111706969, LOC111707442
Male 50 µg/L	BP	GO:2000816	negative regulation of mitotic sister ch...	13	3	0.79	0.04041	LOC111697925, LOC111703977, LOC111704044
Male 50 µg/L	BP	GO:0006366	transcription by RNA polymerase II	371	31	22.54	0.04364	LOC111695041, LOC111696910, LOC111697712, LOC111697767, LOC111697785, LOC111697925, LOC111698007, LOC111698367, LOC111698880, LOC111703729, LOC111703977, LOC111704673, LOC111704917, LOC111705376, LOC111706811, LOC111707472, LOC111709362, LOC111709547, LOC111709675, LOC111709680, LOC111709713, LOC111709778, LOC111709811, LOC111710028, LOC111711264, LOC111711641, LOC111712426, LOC111713061, LOC1117…
Male 50 µg/L	BP	GO:0019953	sexual reproduction	127	13	7.72	0.04454	LOC111695448, LOC111695450, LOC111695889, LOC111697692, LOC111697925, LOC111701900, LOC111703738, LOC111703977, LOC111704044, LOC111705270, LOC111708187, LOC111712637, LOC111713061
Male 50 µg/L	BP	GO:0032504	multicellular organism reproduction	127	13	7.72	0.04454	LOC111695448, LOC111695450, LOC111695889, LOC111697692, LOC111697925, LOC111701900, LOC111703738, LOC111703977, LOC111704044, LOC111705270, LOC111708187, LOC111712637, LOC111713061
Male 50 µg/L	BP	GO:0044249	cellular biosynthetic process	2012	139	122.25	0.04599	LOC111694701, LOC111694786, LOC111694847, LOC111694958, LOC111695041, LOC111695129, LOC111695542, LOC111695722, LOC111695925, LOC111696021, LOC111696462, LOC111696463, LOC111696486, LOC111696742, LOC111696813, LOC111696910, LOC111697155, LOC111697163, LOC111697183, LOC111697442, LOC111697712, LOC111697767, LOC111697785, LOC111697925, LOC111698007, LOC111698015, LOC111698070, LOC111698113, LOC1116…
Male 50 µg/L	BP	GO:0009157	deoxyribonucleoside monophosphate biosyn...	6	2	0.36	0.04695	LOC111694786, LOC111709089
Male 50 µg/L	BP	GO:0009221	pyrimidine deoxyribonucleotide biosynthe...	6	2	0.36	0.04695	LOC111694786, LOC111709089
Male 50 µg/L	BP	GO:0009265	2'-deoxyribonucleotide biosynthetic proc...	6	2	0.36	0.04695	LOC111694786, LOC111709089
Male 50 µg/L	BP	GO:0019400	alditol metabolic process	6	2	0.36	0.04695	LOC111701277, LOC111713808
Male 50 µg/L	BP	GO:0019730	antimicrobial humoral response	6	2	0.36	0.04695	LOC111709680, LOC111713061
Male 50 µg/L	BP	GO:0046385	deoxyribose phosphate biosynthetic proce...	6	2	0.36	0.04695	LOC111694786, LOC111709089
Male 50 µg/L	BP	GO:1901655	cellular response to ketone	6	2	0.36	0.04695	LOC111698779, LOC111704514
Male 50 µg/L	BP	GO:1902653	secondary alcohol biosynthetic process	6	2	0.36	0.04695	LOC111698779, LOC111698880
Male 50 µg/L	BP	GO:0030010	establishment of cell polarity	23	4	1.4	0.04756	LOC111697925, LOC111703738, LOC111703977, LOC111709521
Male 50 µg/L	BP	GO:0035148	tube formation	23	4	1.4	0.04756	LOC111695448, LOC111695450, LOC111695889, LOC111705728
Male 50 µg/L	BP	GO:0048515	spermatid differentiation	23	4	1.4	0.04756	LOC111695448, LOC111695450, LOC111695889, LOC111703738
Male 50 µg/L	BP	GO:0097305	response to alcohol	23	4	1.4	0.04756	LOC111698779, LOC111704514, LOC111711648, LOC111715600
Male 50 µg/L	BP	GO:0043412	macromolecule modification	1362	97	82.76	0.04862	LOC111694766, LOC111694800, LOC111694847, LOC111695037, LOC111695233, LOC111695270, LOC111695632, LOC111695738, LOC111696021, LOC111696068, LOC111696077, LOC111696272, LOC111696355, LOC111696687, LOC111696849, LOC111696906, LOC111697048, LOC111697174, LOC111697182, LOC111697541, LOC111697712, LOC111697925, LOC111698070, LOC111698289, LOC111698843, LOC111698880, LOC111698993, LOC111699266, LOC1116…
Male 50 µg/L	BP	GO:0015908	fatty acid transport	14	3	0.85	0.04918	LOC111698779, LOC111706511, LOC111713615
Male 50 µg/L	BP	GO:0015909	long-chain fatty acid transport	14	3	0.85	0.04918	LOC111698779, LOC111706511, LOC111713615
Male 50 µg/L	BP	GO:0033014	tetrapyrrole biosynthetic process	14	3	0.85	0.04918	LOC111697163, LOC111698650, LOC111705094
Male 50 µg/L	BP	GO:0033046	negative regulation of sister chromatid ...	14	3	0.85	0.04918	LOC111697925, LOC111703977, LOC111704044
Male 50 µg/L	BP	GO:0048871	multicellular organismal homeostasis	14	3	0.85	0.04918	LOC111698779, LOC111705728, LOC111713713
Male 50 µg/L	BP	GO:0051293	establishment of spindle localization	14	3	0.85	0.04918	LOC111697925, LOC111703738, LOC111703977
Male 50 µg/L	BP	GO:0051653	spindle localization	14	3	0.85	0.04918	LOC111697925, LOC111703738, LOC111703977
Male 50 µg/L	BP	GO:1902100	negative regulation of metaphase/anaphas...	14	3	0.85	0.04918	LOC111697925, LOC111703977, LOC111704044
Male 50 µg/L	BP	GO:1905819	negative regulation of chromosome separa...	14	3	0.85	0.04918	LOC111697925, LOC111703977, LOC111704044
Male 50 µg/L	BP	GO:0045930	negative regulation of mitotic cell cycl...	34	5	2.07	0.05264	LOC111697925, LOC111699831, LOC111703977, LOC111704044, LOC111708187
Male 50 µg/L	BP	GO:0001933	negative regulation of protein phosphory...	24	4	1.46	0.05443	LOC111697048, LOC111697925, LOC111698289, LOC111703977
Male 50 µg/L	BP	GO:0007568	aging	24	4	1.46	0.05443	LOC111696642, LOC111704044, LOC111711648, LOC111716138
Male 50 µg/L	BP	GO:0010921	regulation of phosphatase activity	24	4	1.46	0.05443	LOC111695233, LOC111698289, LOC111711264, LOC111714552
Male 50 µg/L	BP	GO:0021700	developmental maturation	24	4	1.46	0.05443	LOC111703738, LOC111704044, LOC111705270, LOC111712637
Male 50 µg/L	BP	GO:0032392	DNA geometric change	24	4	1.46	0.05443	LOC111694958, LOC111698083, LOC111698400, LOC111703353
Male 50 µg/L	BP	GO:0051302	regulation of cell division	24	4	1.46	0.05443	LOC111697925, LOC111698289, LOC111698880, LOC111703977
Male 50 µg/L	BP	GO:0044703	multi-organism reproductive process	131	13	7.96	0.05474	LOC111695448, LOC111695450, LOC111695889, LOC111697692, LOC111697925, LOC111701900, LOC111703738, LOC111703977, LOC111704044, LOC111705270, LOC111708187, LOC111712637, LOC111713061
Male 50 µg/L	BP	GO:0034660	ncRNA metabolic process	240	21	14.58	0.05834	LOC111694775, LOC111695513, LOC111696486, LOC111697174, LOC111698070, LOC111698084, LOC111698177, LOC111705131, LOC111705141, LOC111705376, LOC111706024, LOC111706709, LOC111706715, LOC111707497, LOC111708334, LOC111708746, LOC111709680, LOC111709694, LOC111710969, LOC111714170, LOC111715714
Male 50 µg/L	BP	GO:0000724	double-strand break repair via homologou...	35	5	2.13	0.05848	LOC111694958, LOC111699851, LOC111700291, LOC111700794, LOC111700882
Male 50 µg/L	BP	GO:0000725	recombinational repair	35	5	2.13	0.05848	LOC111694958, LOC111699851, LOC111700291, LOC111700794, LOC111700882
Male 50 µg/L	BP	GO:0007622	rhythmic behavior	15	3	0.91	0.05879	LOC111699759, LOC111713061, LOC111716730
Male 50 µg/L	BP	GO:0009084	glutamine family amino acid biosynthetic...	15	3	0.91	0.05879	LOC111706527, LOC111709474, LOC111714737
Male 50 µg/L	BP	GO:0032434	regulation of proteasomal ubiquitin-depe...	15	3	0.91	0.05879	LOC111697925, LOC111703977, LOC111705239
Male 50 µg/L	BP	GO:0048512	circadian behavior	15	3	0.91	0.05879	LOC111699759, LOC111713061, LOC111716730
Male 50 µg/L	BP	GO:0051784	negative regulation of nuclear division	15	3	0.91	0.05879	LOC111697925, LOC111703977, LOC111704044
Male 50 µg/L	BP	GO:0051985	negative regulation of chromosome segreg...	15	3	0.91	0.05879	LOC111697925, LOC111703977, LOC111704044
Male 50 µg/L	BP	GO:2000060	positive regulation of ubiquitin-depende...	15	3	0.91	0.05879	LOC111697925, LOC111703977, LOC111705239
Male 50 µg/L	BP	GO:0051640	organelle localization	107	11	6.5	0.05980	LOC111697806, LOC111697925, LOC111701900, LOC111703738, LOC111703799, LOC111703977, LOC111708829, LOC111710625, LOC111713246, LOC111715664, LOC111715749
Male 50 µg/L	BP	GO:0045786	negative regulation of cell cycle	58	7	3.52	0.06053	LOC111697925, LOC111699831, LOC111703977, LOC111704044, LOC111708187, LOC111714444, LOC111717945
Male 50 µg/L	BP	GO:0000052	citrulline metabolic process	1	1	0.06	0.06076	LOC111703810
Male 50 µg/L	BP	GO:0000282	cellular bud site selection	1	1	0.06	0.06076	LOC111709521
Male 50 µg/L	BP	GO:0000730	DNA recombinase assembly	1	1	0.06	0.06076	LOC111700794
Male 50 µg/L	BP	GO:0000738	DNA catabolic process, exonucleolytic	1	1	0.06	0.06076	LOC111705376
Male 50 µg/L	BP	GO:0001402	signal transduction involved in filament...	1	1	0.06	0.06076	LOC111709521
Male 50 µg/L	BP	GO:0001658	branching involved in ureteric bud morph...	1	1	0.06	0.06076	LOC111698880
Male 50 µg/L	BP	GO:0001892	embryonic placenta development	1	1	0.06	0.06076	LOC111697048
Male 50 µg/L	BP	GO:0002377	immunoglobulin production	1	1	0.06	0.06076	LOC111711648
Male 50 µg/L	BP	GO:0002566	somatic diversification of immune recept...	1	1	0.06	0.06076	LOC111711648
Male 50 µg/L	BP	GO:0003401	axis elongation	1	1	0.06	0.06076	LOC111698880
Male 50 µg/L	BP	GO:0005986	sucrose biosynthetic process	1	1	0.06	0.06076	LOC111699801
Male 50 µg/L	BP	GO:0006290	pyrimidine dimer repair	1	1	0.06	0.06076	LOC111711648
Male 50 µg/L	BP	GO:0006296	nucleotide-excision repair, DNA incision...	1	1	0.06	0.06076	LOC111701317
Male 50 µg/L	BP	GO:0006391	transcription initiation from mitochondr...	1	1	0.06	0.06076	LOC111709680
Male 50 µg/L	BP	GO:0006408	snRNA export from nucleus	1	1	0.06	0.06076	LOC111695132
Male 50 µg/L	BP	GO:0006853	carnitine shuttle	1	1	0.06	0.06076	LOC111698779
Male 50 µg/L	BP	GO:0006883	cellular sodium ion homeostasis	1	1	0.06	0.06076	LOC111696673
Male 50 µg/L	BP	GO:0007056	spindle assembly involved in female meio...	1	1	0.06	0.06076	LOC111704044
Male 50 µg/L	BP	GO:0007057	spindle assembly involved in female meio...	1	1	0.06	0.06076	LOC111704044
Male 50 µg/L	BP	GO:0007144	female meiosis I	1	1	0.06	0.06076	LOC111704044
Male 50 µg/L	BP	GO:0007147	female meiosis II	1	1	0.06	0.06076	LOC111708187
Male 50 µg/L	BP	GO:0007231	osmosensory signaling pathway	1	1	0.06	0.06076	LOC111709521
Male 50 µg/L	BP	GO:0007232	osmosensory signaling pathway via Sho1 o...	1	1	0.06	0.06076	LOC111709521
Male 50 µg/L	BP	GO:0007260	tyrosine phosphorylation of STAT protein	1	1	0.06	0.06076	LOC111697048
Male 50 µg/L	BP	GO:0007290	spermatid nucleus elongation	1	1	0.06	0.06076	LOC111703738
Male 50 µg/L	BP	GO:0007313	maternal specification of dorsal/ventral...	1	1	0.06	0.06076	LOC111712637
Male 50 µg/L	BP	GO:0007464	R3/R4 cell fate commitment	1	1	0.06	0.06076	LOC111698007
Male 50 µg/L	BP	GO:0008211	glucocorticoid metabolic process	1	1	0.06	0.06076	LOC111705239
Male 50 µg/L	BP	GO:0010640	regulation of platelet-derived growth fa...	1	1	0.06	0.06076	LOC111701900
Male 50 µg/L	BP	GO:0010792	DNA double-strand break processing invol...	1	1	0.06	0.06076	LOC111700794
Male 50 µg/L	BP	GO:0015813	L-glutamate transmembrane transport	1	1	0.06	0.06076	LOC111706969
Male 50 µg/L	BP	GO:0015874	norepinephrine transport	1	1	0.06	0.06076	LOC111705348
Male 50 µg/L	BP	GO:0016445	somatic diversification of immunoglobuli...	1	1	0.06	0.06076	LOC111711648
Male 50 µg/L	BP	GO:0016446	somatic hypermutation of immunoglobulin ...	1	1	0.06	0.06076	LOC111711648
Male 50 µg/L	BP	GO:0016447	somatic recombination of immunoglobulin ...	1	1	0.06	0.06076	LOC111711648
Male 50 µg/L	BP	GO:0019240	citrulline biosynthetic process	1	1	0.06	0.06076	LOC111703810
Male 50 µg/L	BP	GO:0019433	triglyceride catabolic process	1	1	0.06	0.06076	LOC111707113
Male 50 µg/L	BP	GO:0019543	propionate catabolic process	1	1	0.06	0.06076	LOC111701277
Male 50 µg/L	BP	GO:0030277	maintenance of gastrointestinal epitheli...	1	1	0.06	0.06076	LOC111713713
Male 50 µg/L	BP	GO:0030388	fructose 1,6-bisphosphate metabolic proc...	1	1	0.06	0.06076	LOC111699801
Male 50 µg/L	BP	GO:0031505	fungal-type cell wall organization	1	1	0.06	0.06076	LOC111709521
Male 50 µg/L	BP	GO:0031943	regulation of glucocorticoid metabolic p...	1	1	0.06	0.06076	LOC111705239
Male 50 µg/L	BP	GO:0032148	activation of protein kinase B activity	1	1	0.06	0.06076	LOC111698880
Male 50 µg/L	BP	GO:0032876	negative regulation of DNA endoreduplica...	1	1	0.06	0.06076	LOC111704044
Male 50 µg/L	BP	GO:0033131	regulation of glucokinase activity	1	1	0.06	0.06076	LOC111700049
Male 50 µg/L	BP	GO:0033132	negative regulation of glucokinase activ...	1	1	0.06	0.06076	LOC111700049
Male 50 µg/L	BP	GO:0033137	negative regulation of peptidyl-serine p...	1	1	0.06	0.06076	LOC111697048
Male 50 µg/L	BP	GO:0033139	regulation of peptidyl-serine phosphoryl...	1	1	0.06	0.06076	LOC111697048
Male 50 µg/L	BP	GO:0033140	negative regulation of peptidyl-serine p...	1	1	0.06	0.06076	LOC111697048
Male 50 µg/L	BP	GO:0033152	immunoglobulin V(D)J recombination	1	1	0.06	0.06076	LOC111711648
Male 50 µg/L	BP	GO:0034695	response to prostaglandin E	1	1	0.06	0.06076	LOC111698779
Male 50 µg/L	BP	GO:0034770	histone H4-K20 methylation	1	1	0.06	0.06076	LOC111714029
Male 50 µg/L	BP	GO:0034773	histone H4-K20 trimethylation	1	1	0.06	0.06076	LOC111714029
Male 50 µg/L	BP	GO:0035720	intraciliary anterograde transport	1	1	0.06	0.06076	LOC111700773
Male 50 µg/L	BP	GO:0035790	platelet-derived growth factor receptor-...	1	1	0.06	0.06076	LOC111701900
Male 50 µg/L	BP	GO:0038063	collagen-activated tyrosine kinase recep...	1	1	0.06	0.06076	LOC111706397
Male 50 µg/L	BP	GO:0038065	collagen-activated signaling pathway	1	1	0.06	0.06076	LOC111706397
Male 50 µg/L	BP	GO:0040034	regulation of development, heterochronic	1	1	0.06	0.06076	LOC111711641
Male 50 µg/L	BP	GO:0042431	indole metabolic process	1	1	0.06	0.06076	LOC111705175
Male 50 µg/L	BP	GO:0042432	indole biosynthetic process	1	1	0.06	0.06076	LOC111705175
Male 50 µg/L	BP	GO:0042501	serine phosphorylation of STAT protein	1	1	0.06	0.06076	LOC111697048
Male 50 µg/L	BP	GO:0042509	regulation of tyrosine phosphorylation o...	1	1	0.06	0.06076	LOC111697048
Male 50 µg/L	BP	GO:0042532	negative regulation of tyrosine phosphor...	1	1	0.06	0.06076	LOC111697048
Male 50 µg/L	BP	GO:0042769	DNA damage response, detection of DNA da...	1	1	0.06	0.06076	LOC111701317
Male 50 µg/L	BP	GO:0043153	entrainment of circadian clock by photop...	1	1	0.06	0.06076	LOC111699759
Male 50 µg/L	BP	GO:0043949	regulation of cAMP-mediated signaling	1	1	0.06	0.06076	LOC111701559
Male 50 µg/L	BP	GO:0043951	negative regulation of cAMP-mediated sig...	1	1	0.06	0.06076	LOC111701559
Male 50 µg/L	BP	GO:0045002	double-strand break repair via single-st...	1	1	0.06	0.06076	LOC111700794
Male 50 µg/L	BP	GO:0045109	intermediate filament organization	1	1	0.06	0.06076	LOC111711044
Male 50 µg/L	BP	GO:0045110	intermediate filament bundle assembly	1	1	0.06	0.06076	LOC111711044
Male 50 µg/L	BP	GO:0045542	positive regulation of cholesterol biosy...	1	1	0.06	0.06076	LOC111698880
Male 50 µg/L	BP	GO:0045669	positive regulation of osteoblast differ...	1	1	0.06	0.06076	LOC111704044
Male 50 µg/L	BP	GO:0046327	glycerol biosynthetic process from pyruv...	1	1	0.06	0.06076	LOC111701277
Male 50 µg/L	BP	GO:0046425	regulation of JAK-STAT cascade	1	1	0.06	0.06076	LOC111697048
Male 50 µg/L	BP	GO:0046426	negative regulation of JAK-STAT cascade	1	1	0.06	0.06076	LOC111697048
Male 50 µg/L	BP	GO:0046461	neutral lipid catabolic process	1	1	0.06	0.06076	LOC111707113
Male 50 µg/L	BP	GO:0046464	acylglycerol catabolic process	1	1	0.06	0.06076	LOC111707113
Male 50 µg/L	BP	GO:0048008	platelet-derived growth factor receptor ...	1	1	0.06	0.06076	LOC111701900
Male 50 µg/L	BP	GO:0048033	heme o metabolic process	1	1	0.06	0.06076	LOC111697163
Male 50 µg/L	BP	GO:0048034	heme O biosynthetic process	1	1	0.06	0.06076	LOC111697163
Male 50 µg/L	BP	GO:0048056	R3/R4 cell differentiation	1	1	0.06	0.06076	LOC111698007
Male 50 µg/L	BP	GO:0048535	lymph node development	1	1	0.06	0.06076	LOC111711648
Male 50 µg/L	BP	GO:0048536	spleen development	1	1	0.06	0.06076	LOC111711648
Male 50 µg/L	BP	GO:0051583	dopamine uptake involved in synaptic tra...	1	1	0.06	0.06076	LOC111705348
Male 50 µg/L	BP	GO:0051934	catecholamine uptake involved in synapti...	1	1	0.06	0.06076	LOC111705348
Male 50 µg/L	BP	GO:0055129	L-proline biosynthetic process	1	1	0.06	0.06076	LOC111709474
Male 50 µg/L	BP	GO:0060602	branch elongation of an epithelium	1	1	0.06	0.06076	LOC111698880
Male 50 µg/L	BP	GO:0060674	placenta blood vessel development	1	1	0.06	0.06076	LOC111697048
Male 50 µg/L	BP	GO:0060677	ureteric bud elongation	1	1	0.06	0.06076	LOC111698880
Male 50 µg/L	BP	GO:0060681	branch elongation involved in ureteric b...	1	1	0.06	0.06076	LOC111698880
Male 50 µg/L	BP	GO:0060711	labyrinthine layer development	1	1	0.06	0.06076	LOC111697048
Male 50 µg/L	BP	GO:0060716	labyrinthine layer blood vessel developm...	1	1	0.06	0.06076	LOC111697048
Male 50 µg/L	BP	GO:0070987	error-free translesion synthesis	1	1	0.06	0.06076	LOC111701317
Male 50 µg/L	BP	GO:0071380	cellular response to prostaglandin E sti...	1	1	0.06	0.06076	LOC111698779
Male 50 µg/L	BP	GO:0071707	immunoglobulin heavy chain V-D-J recombi...	1	1	0.06	0.06076	LOC111711648
Male 50 µg/L	BP	GO:0071852	fungal-type cell wall organization or bi...	1	1	0.06	0.06076	LOC111709521
Male 50 µg/L	BP	GO:0071929	alpha-tubulin acetylation	1	1	0.06	0.06076	LOC111707382
Male 50 µg/L	BP	GO:0086009	membrane repolarization	1	1	0.06	0.06076	LOC111696673
Male 50 µg/L	BP	GO:0090205	positive regulation of cholesterol metab...	1	1	0.06	0.06076	LOC111698880
Male 50 µg/L	BP	GO:0090342	regulation of cell aging	1	1	0.06	0.06076	LOC111704044
Male 50 µg/L	BP	GO:0090344	negative regulation of cell aging	1	1	0.06	0.06076	LOC111704044
Male 50 µg/L	BP	GO:0090398	cellular senescence	1	1	0.06	0.06076	LOC111704044
Male 50 µg/L	BP	GO:0090493	catecholamine uptake	1	1	0.06	0.06076	LOC111705348
Male 50 µg/L	BP	GO:0090494	dopamine uptake	1	1	0.06	0.06076	LOC111705348
Male 50 µg/L	BP	GO:0090735	DNA repair complex assembly	1	1	0.06	0.06076	LOC111700794
Male 50 µg/L	BP	GO:0097064	ncRNA export from nucleus	1	1	0.06	0.06076	LOC111695132
Male 50 µg/L	BP	GO:0097150	neuronal stem cell population maintenanc...	1	1	0.06	0.06076	LOC111698177
Male 50 µg/L	BP	GO:0106120	positive regulation of sterol biosynthet...	1	1	0.06	0.06076	LOC111698880
Male 50 µg/L	BP	GO:1900074	negative regulation of neuromuscular syn...	1	1	0.06	0.06076	LOC111696980
Male 50 µg/L	BP	GO:1900383	regulation of synaptic plasticity by rec...	1	1	0.06	0.06076	LOC111708918
Male 50 µg/L	BP	GO:1901509	regulation of endothelial tube morphogen...	1	1	0.06	0.06076	LOC111698880
Male 50 µg/L	BP	GO:1902001	fatty acid transmembrane transport	1	1	0.06	0.06076	LOC111698779
Male 50 µg/L	BP	GO:1902932	positive regulation of alcohol biosynthe...	1	1	0.06	0.06076	LOC111698880
Male 50 µg/L	BP	GO:1903299	regulation of hexokinase activity	1	1	0.06	0.06076	LOC111700049
Male 50 µg/L	BP	GO:1903300	negative regulation of hexokinase activi...	1	1	0.06	0.06076	LOC111700049
Male 50 µg/L	BP	GO:1903670	regulation of sprouting angiogenesis	1	1	0.06	0.06076	LOC111698880
Male 50 µg/L	BP	GO:1903672	positive regulation of sprouting angioge...	1	1	0.06	0.06076	LOC111698880
Male 50 µg/L	BP	GO:1904892	regulation of STAT cascade	1	1	0.06	0.06076	LOC111697048
Male 50 µg/L	BP	GO:1904893	negative regulation of STAT cascade	1	1	0.06	0.06076	LOC111697048
Male 50 µg/L	BP	GO:1905319	mesenchymal stem cell migration	1	1	0.06	0.06076	LOC111704044
Male 50 µg/L	BP	GO:1905320	regulation of mesenchymal stem cell migr...	1	1	0.06	0.06076	LOC111704044
Male 50 µg/L	BP	GO:1905322	positive regulation of mesenchymal stem ...	1	1	0.06	0.06076	LOC111704044
Male 50 µg/L	BP	GO:2000156	regulation of retrograde vesicle-mediate...	1	1	0.06	0.06076	LOC111694756
Male 50 µg/L	BP	GO:2000583	regulation of platelet-derived growth fa...	1	1	0.06	0.06076	LOC111701900
Male 50 µg/L	BP	GO:2000772	regulation of cellular senescence	1	1	0.06	0.06076	LOC111704044
Male 50 µg/L	BP	GO:2000773	negative regulation of cellular senescen...	1	1	0.06	0.06076	LOC111704044
Male 50 µg/L	BP	GO:2000819	regulation of nucleotide-excision repair	1	1	0.06	0.06076	LOC111700794
Male 50 µg/L	BP	GO:2001293	malonyl-CoA metabolic process	1	1	0.06	0.06076	LOC111698779
Male 50 µg/L	BP	GO:2001295	malonyl-CoA biosynthetic process	1	1	0.06	0.06076	LOC111698779
Male 50 µg/L	BP	GO:0006221	pyrimidine nucleotide biosynthetic proce...	25	4	1.52	0.06181	LOC111694786, LOC111702887, LOC111703810, LOC111709089
Male 50 µg/L	BP	GO:0015718	monocarboxylic acid transport	25	4	1.52	0.06181	LOC111698779, LOC111706511, LOC111711557, LOC111713615
Male 50 µg/L	BP	GO:0002440	production of molecular mediator of immu...	7	2	0.43	0.06313	LOC111709680, LOC111711648
Male 50 µg/L	BP	GO:0007216	G protein-coupled glutamate receptor sig...	7	2	0.43	0.06313	LOC111701631, LOC111715783
Male 50 µg/L	BP	GO:0009162	deoxyribonucleoside monophosphate metabo...	7	2	0.43	0.06313	LOC111694786, LOC111709089
Male 50 µg/L	BP	GO:0015671	oxygen transport	7	2	0.43	0.06313	LOC111698228, LOC111713766
Male 50 µg/L	BP	GO:0030004	cellular monovalent inorganic cation hom...	7	2	0.43	0.06313	LOC111696673, LOC111716138
Male 50 µg/L	BP	GO:0033206	meiotic cytokinesis	7	2	0.43	0.06313	LOC111697925, LOC111703977
Male 50 µg/L	BP	GO:0040020	regulation of meiotic nuclear division	7	2	0.43	0.06313	LOC111704044, LOC111705379
Male 50 µg/L	BP	GO:0051315	attachment of mitotic spindle microtubul...	7	2	0.43	0.06313	LOC111703799, LOC111715749
Male 50 µg/L	BP	GO:0070050	neuron cellular homeostasis	7	2	0.43	0.06313	LOC111696980, LOC111712239
Male 50 µg/L	BP	GO:0006749	glutathione metabolic process	36	5	2.19	0.06467	LOC111694701, LOC111703348, LOC111706346, LOC111714732, LOC111715600
Male 50 µg/L	BP	GO:0006468	protein phosphorylation	472	37	28.68	0.06508	LOC111695037, LOC111695632, LOC111696077, LOC111696355, LOC111696849, LOC111697048, LOC111697182, LOC111697712, LOC111697925, LOC111698289, LOC111698843, LOC111698880, LOC111699831, LOC111700013, LOC111700109, LOC111700764, LOC111701564, LOC111702061, LOC111702083, LOC111703069, LOC111703626, LOC111703648, LOC111703717, LOC111703786, LOC111703977, LOC111705379, LOC111706170, LOC111706187, LOC1117…
Male 50 µg/L	BP	GO:2000113	negative regulation of cellular macromol...	175	16	10.63	0.06627	LOC111696463, LOC111696910, LOC111697925, LOC111700291, LOC111701132, LOC111701567, LOC111703576, LOC111703977, LOC111704044, LOC111708142, LOC111709362, LOC111709811, LOC111711264, LOC111714444, LOC111715287, LOC111715914
Male 50 µg/L	BP	GO:0043161	proteasome-mediated ubiquitin-dependent ...	109	11	6.62	0.06656	LOC111694800, LOC111697925, LOC111697940, LOC111699759, LOC111702909, LOC111703750, LOC111703977, LOC111705239, LOC111708592, LOC111710408, LOC111712336
Male 50 µg/L	BP	GO:0032269	negative regulation of cellular protein ...	84	9	5.1	0.06796	LOC111695536, LOC111696463, LOC111697048, LOC111697925, LOC111698289, LOC111699522, LOC111703576, LOC111703977, LOC111704044
Male 50 µg/L	BP	GO:0010558	negative regulation of macromolecule bio...	176	16	10.69	0.06901	LOC111696463, LOC111696910, LOC111697925, LOC111700291, LOC111701132, LOC111701567, LOC111703576, LOC111703977, LOC111704044, LOC111708142, LOC111709362, LOC111709811, LOC111711264, LOC111714444, LOC111715287, LOC111715914
Male 50 µg/L	BP	GO:1903825	organic acid transmembrane transport	16	3	0.97	0.06920	LOC111698779, LOC111706969, LOC111707442
Male 50 µg/L	BP	GO:0034504	protein localization to nucleus	26	4	1.58	0.06969	LOC111696537, LOC111697925, LOC111703977, LOC111713246
Male 50 µg/L	BP	GO:0050896	response to stimulus	2139	145	129.97	0.06970	LOC111694942, LOC111694958, LOC111695263, LOC111695278, LOC111696021, LOC111696091, LOC111696355, LOC111696462, LOC111696743, LOC111696849, LOC111696980, LOC111697048, LOC111697584, LOC111697658, LOC111697821, LOC111697925, LOC111698007, LOC111698015, LOC111698083, LOC111698228, LOC111698289, LOC111698397, LOC111698400, LOC111698597, LOC111698779, LOC111698880, LOC111699127, LOC111699485, LOC1116…
Male 50 µg/L	BP	GO:0031400	negative regulation of protein modificat...	37	5	2.25	0.07121	LOC111697048, LOC111697925, LOC111698289, LOC111703977, LOC111704044
Male 50 µg/L	BP	GO:1901576	organic substance biosynthetic process	2078	141	126.26	0.07168	LOC111694701, LOC111694786, LOC111694847, LOC111694958, LOC111695041, LOC111695129, LOC111695542, LOC111695722, LOC111695925, LOC111696021, LOC111696462, LOC111696463, LOC111696486, LOC111696742, LOC111696813, LOC111696910, LOC111697155, LOC111697163, LOC111697183, LOC111697442, LOC111697712, LOC111697767, LOC111697785, LOC111697925, LOC111698007, LOC111698015, LOC111698070, LOC111698113, LOC1116…
Male 50 µg/L	BP	GO:0051248	negative regulation of protein metabolic...	85	9	5.16	0.07213	LOC111695536, LOC111696463, LOC111697048, LOC111697925, LOC111698289, LOC111699522, LOC111703576, LOC111703977, LOC111704044
Male 50 µg/L	BP	GO:0050794	regulation of cellular process	2990	198	181.67	0.07386	LOC111694756, LOC111694766, LOC111694775, LOC111694847, LOC111694942, LOC111694945, LOC111695037, LOC111695041, LOC111695085, LOC111695233, LOC111695263, LOC111695278, LOC111695536, LOC111695722, LOC111696021, LOC111696077, LOC111696091, LOC111696355, LOC111696462, LOC111696463, LOC111696813, LOC111696827, LOC111696849, LOC111696910, LOC111696980, LOC111697048, LOC111697183, LOC111697584, LOC1116…
Male 50 µg/L	BP	GO:0033043	regulation of organelle organization	151	14	9.17	0.07494	LOC111694945, LOC111697925, LOC111699067, LOC111699632, LOC111701900, LOC111702061, LOC111702083, LOC111703977, LOC111704044, LOC111705379, LOC111708592, LOC111709811, LOC111715946, LOC111717945
Male 50 µg/L	BP	GO:0044237	cellular metabolic process	4748	306	288.49	0.07517	LOC111694701, LOC111694756, LOC111694766, LOC111694775, LOC111694786, LOC111694800, LOC111694847, LOC111694958, LOC111695037, LOC111695041, LOC111695129, LOC111695233, LOC111695270, LOC111695513, LOC111695536, LOC111695542, LOC111695632, LOC111695634, LOC111695722, LOC111695738, LOC111695925, LOC111696021, LOC111696052, LOC111696068, LOC111696077, LOC111696272, LOC111696355, LOC111696462, LOC1116…
Male 50 µg/L	BP	GO:0010468	regulation of gene expression	1082	77	65.74	0.07551	LOC111694766, LOC111694847, LOC111695041, LOC111695722, LOC111696463, LOC111696813, LOC111696910, LOC111697048, LOC111697183, LOC111697712, LOC111697785, LOC111697925, LOC111698007, LOC111698143, LOC111698177, LOC111698367, LOC111698880, LOC111700291, LOC111700596, LOC111701132, LOC111701150, LOC111701242, LOC111701567, LOC111701992, LOC111702292, LOC111703193, LOC111703413, LOC111703576, LOC1117…
Male 50 µg/L	BP	GO:0016043	cellular component organization	1408	98	85.55	0.07665	LOC111694720, LOC111694847, LOC111694945, LOC111694958, LOC111695085, LOC111695448, LOC111695450, LOC111695536, LOC111695634, LOC111695889, LOC111696673, LOC111696827, LOC111696980, LOC111697057, LOC111697692, LOC111697806, LOC111697925, LOC111697956, LOC111698007, LOC111698083, LOC111698289, LOC111698400, LOC111698413, LOC111698418, LOC111698710, LOC111698779, LOC111698880, LOC111698991, LOC1116…
Male 50 µg/L	BP	GO:0031327	negative regulation of cellular biosynth...	179	16	10.88	0.07769	LOC111696463, LOC111696910, LOC111697925, LOC111700291, LOC111701132, LOC111701567, LOC111703576, LOC111703977, LOC111704044, LOC111708142, LOC111709362, LOC111709811, LOC111711264, LOC111714444, LOC111715287, LOC111715914
Male 50 µg/L	BP	GO:0006220	pyrimidine nucleotide metabolic process	27	4	1.64	0.07805	LOC111694786, LOC111702887, LOC111703810, LOC111709089
Male 50 µg/L	BP	GO:0048523	negative regulation of cellular process	451	35	27.4	0.07954	LOC111695037, LOC111695536, LOC111696463, LOC111696910, LOC111696980, LOC111697048, LOC111697925, LOC111698289, LOC111698864, LOC111699485, LOC111699522, LOC111699831, LOC111700049, LOC111700291, LOC111701132, LOC111701559, LOC111701567, LOC111702412, LOC111703069, LOC111703576, LOC111703637, LOC111703977, LOC111704044, LOC111705239, LOC111708142, LOC111708187, LOC111709362, LOC111709721, LOC1117…
Male 50 µg/L	BP	GO:0000077	DNA damage checkpoint	17	3	1.03	0.08038	LOC111697925, LOC111699831, LOC111703977
Male 50 µg/L	BP	GO:0018107	peptidyl-threonine phosphorylation	17	3	1.03	0.08038	LOC111697925, LOC111698289, LOC111703977
Male 50 µg/L	BP	GO:0018210	peptidyl-threonine modification	17	3	1.03	0.08038	LOC111697925, LOC111698289, LOC111703977
Male 50 µg/L	BP	GO:0046148	pigment biosynthetic process	17	3	1.03	0.08038	LOC111697163, LOC111698650, LOC111705094
Male 50 µg/L	BP	GO:0060560	developmental growth involved in morphog...	17	3	1.03	0.08038	LOC111696980, LOC111698880, LOC111699680
Male 50 µg/L	BP	GO:1901800	positive regulation of proteasomal prote...	17	3	1.03	0.08038	LOC111697925, LOC111703977, LOC111705239
Male 50 µg/L	BP	GO:0006207	'de novo' pyrimidine nucleobase biosynth...	8	2	0.49	0.08086	LOC111702887, LOC111703810
Male 50 µg/L	CC	GO:0005634	nucleus	1669	159	99.85	1.1e-10	LOC111694775, LOC111694784, LOC111694800, LOC111694847, LOC111694958, LOC111695041, LOC111695215, LOC111695448, LOC111695450, LOC111695536, LOC111695542, LOC111695722, LOC111695889, LOC111695925, LOC111696077, LOC111696272, LOC111696355, LOC111696463, LOC111696537, LOC111696593, LOC111696708, LOC111696813, LOC111696827, LOC111696906, LOC111696910, LOC111697048, LOC111697174, LOC111697658, LOC1116…
Male 50 µg/L	CC	GO:0005694	chromosome	340	46	20.34	1.3e-07	LOC111695448, LOC111695450, LOC111695889, LOC111696910, LOC111697155, LOC111697692, LOC111697925, LOC111698083, LOC111698400, LOC111698434, LOC111699064, LOC111699851, LOC111700291, LOC111701121, LOC111701275, LOC111701285, LOC111701317, LOC111701567, LOC111701675, LOC111701992, LOC111703046, LOC111703353, LOC111703799, LOC111703921, LOC111703977, LOC111704053, LOC111704762, LOC111705379, LOC1117…
Male 50 µg/L	CC	GO:0044464	cell part	4900	347	293.13	7.0e-07	LOC111694756, LOC111694775, LOC111694784, LOC111694800, LOC111694839, LOC111694847, LOC111694958, LOC111695041, LOC111695129, LOC111695215, LOC111695233, LOC111695263, LOC111695314, LOC111695448, LOC111695450, LOC111695513, LOC111695536, LOC111695542, LOC111695722, LOC111695845, LOC111695865, LOC111695889, LOC111695925, LOC111696032, LOC111696077, LOC111696272, LOC111696292, LOC111696355, LOC1116…
Male 50 µg/L	CC	GO:0044428	nuclear part	736	76	44.03	1.2e-06	LOC111694775, LOC111694800, LOC111694847, LOC111695215, LOC111695448, LOC111695450, LOC111695542, LOC111695889, LOC111695925, LOC111696272, LOC111696593, LOC111696708, LOC111696910, LOC111697658, LOC111697712, LOC111697785, LOC111697925, LOC111698068, LOC111698083, LOC111698084, LOC111698177, LOC111698195, LOC111698289, LOC111698367, LOC111698434, LOC111698779, LOC111698991, LOC111699067, LOC1116…
Male 50 µg/L	CC	GO:0005623	cell	4927	347	294.75	1.4e-06	LOC111694756, LOC111694775, LOC111694784, LOC111694800, LOC111694839, LOC111694847, LOC111694958, LOC111695041, LOC111695129, LOC111695215, LOC111695233, LOC111695263, LOC111695314, LOC111695448, LOC111695450, LOC111695513, LOC111695536, LOC111695542, LOC111695722, LOC111695845, LOC111695865, LOC111695889, LOC111695925, LOC111696032, LOC111696077, LOC111696272, LOC111696292, LOC111696355, LOC1116…
Male 50 µg/L	CC	GO:0044424	intracellular part	4228	305	252.93	2.1e-06	LOC111694756, LOC111694775, LOC111694784, LOC111694800, LOC111694839, LOC111694847, LOC111694958, LOC111695041, LOC111695129, LOC111695215, LOC111695233, LOC111695448, LOC111695450, LOC111695513, LOC111695536, LOC111695542, LOC111695722, LOC111695845, LOC111695889, LOC111695925, LOC111696032, LOC111696077, LOC111696272, LOC111696292, LOC111696355, LOC111696462, LOC111696463, LOC111696486, LOC1116…
Male 50 µg/L	CC	GO:0005622	intracellular	4329	311	258.98	2.1e-06	LOC111694756, LOC111694775, LOC111694784, LOC111694800, LOC111694839, LOC111694847, LOC111694958, LOC111695041, LOC111695129, LOC111695215, LOC111695233, LOC111695448, LOC111695450, LOC111695513, LOC111695536, LOC111695542, LOC111695722, LOC111695845, LOC111695889, LOC111695925, LOC111696032, LOC111696077, LOC111696272, LOC111696292, LOC111696355, LOC111696462, LOC111696463, LOC111696486, LOC1116…
Male 50 µg/L	CC	GO:0044427	chromosomal part	296	39	17.71	2.3e-06	LOC111695448, LOC111695450, LOC111695889, LOC111696910, LOC111697155, LOC111697925, LOC111698083, LOC111698400, LOC111698434, LOC111699064, LOC111699851, LOC111700291, LOC111701121, LOC111701275, LOC111701285, LOC111701317, LOC111701567, LOC111701992, LOC111703046, LOC111703353, LOC111703799, LOC111703921, LOC111703977, LOC111704053, LOC111704762, LOC111707123, LOC111708142, LOC111709311, LOC1117…
Male 50 µg/L	CC	GO:0043229	intracellular organelle	3494	260	209.02	2.5e-06	LOC111694756, LOC111694775, LOC111694784, LOC111694800, LOC111694839, LOC111694847, LOC111694958, LOC111695041, LOC111695215, LOC111695448, LOC111695450, LOC111695513, LOC111695536, LOC111695542, LOC111695722, LOC111695845, LOC111695889, LOC111695925, LOC111696032, LOC111696077, LOC111696272, LOC111696292, LOC111696355, LOC111696463, LOC111696537, LOC111696593, LOC111696642, LOC111696673, LOC1116…
Male 50 µg/L	CC	GO:0043226	organelle	3576	263	213.93	5.8e-06	LOC111694756, LOC111694775, LOC111694784, LOC111694800, LOC111694839, LOC111694847, LOC111694958, LOC111695041, LOC111695215, LOC111695448, LOC111695450, LOC111695513, LOC111695536, LOC111695542, LOC111695722, LOC111695845, LOC111695889, LOC111695925, LOC111696032, LOC111696077, LOC111696272, LOC111696292, LOC111696355, LOC111696463, LOC111696537, LOC111696593, LOC111696642, LOC111696673, LOC1116…
Male 50 µg/L	CC	GO:0031981	nuclear lumen	551	59	32.96	6.9e-06	LOC111694847, LOC111695215, LOC111695448, LOC111695450, LOC111695542, LOC111695889, LOC111695925, LOC111696272, LOC111696708, LOC111696910, LOC111697712, LOC111697785, LOC111697925, LOC111698068, LOC111698083, LOC111698084, LOC111698177, LOC111698195, LOC111698289, LOC111698367, LOC111698434, LOC111698779, LOC111700291, LOC111700794, LOC111701121, LOC111701242, LOC111701275, LOC111701285, LOC1117…
Male 50 µg/L	CC	GO:0005874	microtubule	152	24	9.09	1.1e-05	LOC111695536, LOC111696292, LOC111697806, LOC111697925, LOC111698289, LOC111698413, LOC111698418, LOC111699548, LOC111700348, LOC111702061, LOC111702083, LOC111703738, LOC111703976, LOC111703977, LOC111703978, LOC111706588, LOC111707382, LOC111707408, LOC111708829, LOC111709132, LOC111709137, LOC111711356, LOC111711648, LOC111714715
Male 50 µg/L	CC	GO:0043232	intracellular non-membrane-bounded organ...	1287	112	76.99	1.4e-05	LOC111694839, LOC111695448, LOC111695450, LOC111695536, LOC111695542, LOC111695889, LOC111695925, LOC111696032, LOC111696292, LOC111696463, LOC111696673, LOC111696742, LOC111696910, LOC111697057, LOC111697155, LOC111697183, LOC111697692, LOC111697806, LOC111697925, LOC111698083, LOC111698084, LOC111698193, LOC111698195, LOC111698289, LOC111698400, LOC111698413, LOC111698418, LOC111698434, LOC1116…
Male 50 µg/L	CC	GO:0043228	non-membrane-bounded organelle	1288	112	77.05	1.5e-05	LOC111694839, LOC111695448, LOC111695450, LOC111695536, LOC111695542, LOC111695889, LOC111695925, LOC111696032, LOC111696292, LOC111696463, LOC111696673, LOC111696742, LOC111696910, LOC111697057, LOC111697155, LOC111697183, LOC111697692, LOC111697806, LOC111697925, LOC111698083, LOC111698084, LOC111698193, LOC111698195, LOC111698289, LOC111698400, LOC111698413, LOC111698418, LOC111698434, LOC1116…
Male 50 µg/L	CC	GO:0099513	polymeric cytoskeletal fiber	197	27	11.79	4.3e-05	LOC111695536, LOC111696292, LOC111696673, LOC111697806, LOC111697925, LOC111698289, LOC111698413, LOC111698418, LOC111699548, LOC111700348, LOC111702061, LOC111702083, LOC111703738, LOC111703976, LOC111703977, LOC111703978, LOC111706010, LOC111706588, LOC111707382, LOC111707408, LOC111708829, LOC111709132, LOC111709137, LOC111711044, LOC111711356, LOC111711648, LOC111714715
Male 50 µg/L	CC	GO:0015630	microtubule cytoskeleton	301	36	18.01	4.9e-05	LOC111695536, LOC111696292, LOC111697057, LOC111697806, LOC111697925, LOC111698289, LOC111698413, LOC111698418, LOC111699548, LOC111700348, LOC111700773, LOC111701029, LOC111701121, LOC111701900, LOC111702061, LOC111702083, LOC111703738, LOC111703976, LOC111703977, LOC111703978, LOC111704044, LOC111705379, LOC111705728, LOC111706588, LOC111707382, LOC111707408, LOC111708780, LOC111708829, LOC1117…
Male 50 µg/L	CC	GO:0099081	supramolecular polymer	224	29	13.4	6.5e-05	LOC111695536, LOC111696292, LOC111696673, LOC111697806, LOC111697925, LOC111698289, LOC111698413, LOC111698418, LOC111699548, LOC111700348, LOC111702061, LOC111702083, LOC111703738, LOC111703976, LOC111703977, LOC111703978, LOC111705239, LOC111706010, LOC111706397, LOC111706588, LOC111707382, LOC111707408, LOC111708829, LOC111709132, LOC111709137, LOC111711044, LOC111711356, LOC111711648, LOC1117…
Male 50 µg/L	CC	GO:0099080	supramolecular complex	225	29	13.46	7.0e-05	LOC111695536, LOC111696292, LOC111696673, LOC111697806, LOC111697925, LOC111698289, LOC111698413, LOC111698418, LOC111699548, LOC111700348, LOC111702061, LOC111702083, LOC111703738, LOC111703976, LOC111703977, LOC111703978, LOC111705239, LOC111706010, LOC111706397, LOC111706588, LOC111707382, LOC111707408, LOC111708829, LOC111709132, LOC111709137, LOC111711044, LOC111711356, LOC111711648, LOC1117…
Male 50 µg/L	CC	GO:0044446	intracellular organelle part	1827	145	109.3	8.0e-05	LOC111694756, LOC111694775, LOC111694800, LOC111694847, LOC111695215, LOC111695448, LOC111695450, LOC111695536, LOC111695542, LOC111695889, LOC111695925, LOC111696272, LOC111696292, LOC111696593, LOC111696673, LOC111696708, LOC111696742, LOC111696910, LOC111697057, LOC111697155, LOC111697658, LOC111697712, LOC111697785, LOC111697806, LOC111697925, LOC111698068, LOC111698083, LOC111698084, LOC1116…
Male 50 µg/L	CC	GO:0000785	chromatin	173	24	10.35	9.3e-05	LOC111695448, LOC111695450, LOC111695889, LOC111696910, LOC111697925, LOC111698083, LOC111699064, LOC111700291, LOC111701121, LOC111701567, LOC111701992, LOC111703046, LOC111703921, LOC111703977, LOC111704762, LOC111707123, LOC111708142, LOC111709362, LOC111709811, LOC111711264, LOC111712887, LOC111713061, LOC111714888, LOC111716730
Male 50 µg/L	CC	GO:0032991	protein-containing complex	2292	175	137.12	9.5e-05	LOC111694756, LOC111694775, LOC111694800, LOC111694847, LOC111694958, LOC111695129, LOC111695215, LOC111695233, LOC111695448, LOC111695450, LOC111695722, LOC111695889, LOC111696292, LOC111696462, LOC111696463, LOC111696486, LOC111696673, LOC111696687, LOC111696708, LOC111696742, LOC111696813, LOC111696910, LOC111697057, LOC111697183, LOC111697658, LOC111697712, LOC111697785, LOC111697925, LOC1116…
Male 50 µg/L	CC	GO:0044422	organelle part	1866	147	111.63	0.00010	LOC111694756, LOC111694775, LOC111694800, LOC111694847, LOC111695215, LOC111695448, LOC111695450, LOC111695536, LOC111695542, LOC111695889, LOC111695925, LOC111696272, LOC111696292, LOC111696593, LOC111696673, LOC111696708, LOC111696742, LOC111696910, LOC111697057, LOC111697155, LOC111697658, LOC111697712, LOC111697785, LOC111697806, LOC111697925, LOC111698068, LOC111698083, LOC111698084, LOC1116…
Male 50 µg/L	CC	GO:0031974	membrane-enclosed lumen	635	61	37.99	0.00013	LOC111694847, LOC111695215, LOC111695448, LOC111695450, LOC111695542, LOC111695889, LOC111695925, LOC111696272, LOC111696708, LOC111696742, LOC111696910, LOC111697712, LOC111697785, LOC111697925, LOC111698068, LOC111698083, LOC111698084, LOC111698177, LOC111698195, LOC111698289, LOC111698367, LOC111698434, LOC111698779, LOC111700291, LOC111700794, LOC111701121, LOC111701242, LOC111701275, LOC1117…
Male 50 µg/L	CC	GO:0043233	organelle lumen	635	61	37.99	0.00013	LOC111694847, LOC111695215, LOC111695448, LOC111695450, LOC111695542, LOC111695889, LOC111695925, LOC111696272, LOC111696708, LOC111696742, LOC111696910, LOC111697712, LOC111697785, LOC111697925, LOC111698068, LOC111698083, LOC111698084, LOC111698177, LOC111698195, LOC111698289, LOC111698367, LOC111698434, LOC111698779, LOC111700291, LOC111700794, LOC111701121, LOC111701242, LOC111701275, LOC1117…
Male 50 µg/L	CC	GO:0070013	intracellular organelle lumen	635	61	37.99	0.00013	LOC111694847, LOC111695215, LOC111695448, LOC111695450, LOC111695542, LOC111695889, LOC111695925, LOC111696272, LOC111696708, LOC111696742, LOC111696910, LOC111697712, LOC111697785, LOC111697925, LOC111698068, LOC111698083, LOC111698084, LOC111698177, LOC111698195, LOC111698289, LOC111698367, LOC111698434, LOC111698779, LOC111700291, LOC111700794, LOC111701121, LOC111701242, LOC111701275, LOC1117…
Male 50 µg/L	CC	GO:0099512	supramolecular fiber	223	28	13.34	0.00015	LOC111695536, LOC111696292, LOC111696673, LOC111697806, LOC111697925, LOC111698289, LOC111698413, LOC111698418, LOC111699548, LOC111700348, LOC111702061, LOC111702083, LOC111703738, LOC111703976, LOC111703977, LOC111703978, LOC111705239, LOC111706010, LOC111706588, LOC111707382, LOC111707408, LOC111708829, LOC111709132, LOC111709137, LOC111711044, LOC111711356, LOC111711648, LOC111714715
Male 50 µg/L	CC	GO:0005856	cytoskeleton	563	55	33.68	0.00018	LOC111694839, LOC111695448, LOC111695450, LOC111695536, LOC111695889, LOC111696032, LOC111696292, LOC111696673, LOC111697057, LOC111697806, LOC111697925, LOC111698289, LOC111698413, LOC111698418, LOC111698779, LOC111699548, LOC111700348, LOC111700773, LOC111701029, LOC111701121, LOC111701243, LOC111701900, LOC111702061, LOC111702083, LOC111703266, LOC111703738, LOC111703976, LOC111703977, LOC1117…
Male 50 µg/L	CC	GO:0031262	Ndc80 complex	3	3	0.18	0.00021	LOC111703799, LOC111709311, LOC111715749
Male 50 µg/L	CC	GO:1990234	transferase complex	303	34	18.13	0.00027	LOC111694800, LOC111694847, LOC111695129, LOC111695215, LOC111696708, LOC111697712, LOC111698083, LOC111698941, LOC111698992, LOC111699067, LOC111699759, LOC111700291, LOC111701242, LOC111701275, LOC111701317, LOC111702909, LOC111702930, LOC111703729, LOC111703786, LOC111703810, LOC111703885, LOC111705085, LOC111706170, LOC111706304, LOC111706328, LOC111706777, LOC111708592, LOC111709362, LOC1117…
Male 50 µg/L	CC	GO:0005876	spindle microtubule	24	7	1.44	0.00037	LOC111695536, LOC111697806, LOC111697925, LOC111698289, LOC111703977, LOC111708829, LOC111711648
Male 50 µg/L	CC	GO:0044430	cytoskeletal part	451	45	26.98	0.00045	LOC111695536, LOC111696292, LOC111696673, LOC111697057, LOC111697806, LOC111697925, LOC111698289, LOC111698413, LOC111698418, LOC111699548, LOC111700348, LOC111700773, LOC111701029, LOC111701121, LOC111701243, LOC111701900, LOC111702061, LOC111702083, LOC111703738, LOC111703976, LOC111703977, LOC111703978, LOC111704044, LOC111705728, LOC111706010, LOC111706588, LOC111707382, LOC111707408, LOC1117…
Male 50 µg/L	CC	GO:0043227	membrane-bounded organelle	2713	196	162.3	0.00075	LOC111694756, LOC111694775, LOC111694784, LOC111694800, LOC111694847, LOC111694958, LOC111695041, LOC111695215, LOC111695448, LOC111695450, LOC111695513, LOC111695536, LOC111695542, LOC111695722, LOC111695889, LOC111695925, LOC111696077, LOC111696272, LOC111696355, LOC111696463, LOC111696537, LOC111696593, LOC111696642, LOC111696708, LOC111696742, LOC111696813, LOC111696827, LOC111696906, LOC1116…
Male 50 µg/L	CC	GO:1902494	catalytic complex	640	58	38.29	0.00083	LOC111694775, LOC111694800, LOC111694847, LOC111695129, LOC111695215, LOC111695233, LOC111695448, LOC111695450, LOC111695889, LOC111696462, LOC111696486, LOC111696673, LOC111696708, LOC111696910, LOC111697712, LOC111697940, LOC111698083, LOC111698289, LOC111698779, LOC111698941, LOC111698991, LOC111698992, LOC111699067, LOC111699759, LOC111700291, LOC111701242, LOC111701275, LOC111701317, LOC1117…
Male 50 µg/L	CC	GO:0000228	nuclear chromosome	156	20	9.33	0.00098	LOC111695448, LOC111695450, LOC111695889, LOC111696910, LOC111697925, LOC111698083, LOC111698434, LOC111700291, LOC111701121, LOC111701275, LOC111701567, LOC111703977, LOC111704053, LOC111707123, LOC111708142, LOC111708829, LOC111709955, LOC111711648, LOC111712887, LOC111713061
Male 50 µg/L	CC	GO:0042575	DNA polymerase complex	29	7	1.73	0.00130	LOC111695129, LOC111698941, LOC111698992, LOC111701275, LOC111701317, LOC111703885, LOC111711648
Male 50 µg/L	CC	GO:0043231	intracellular membrane-bounded organelle	2584	186	154.58	0.00137	LOC111694756, LOC111694775, LOC111694784, LOC111694800, LOC111694847, LOC111694958, LOC111695041, LOC111695215, LOC111695448, LOC111695450, LOC111695513, LOC111695536, LOC111695542, LOC111695722, LOC111695889, LOC111695925, LOC111696077, LOC111696272, LOC111696355, LOC111696463, LOC111696537, LOC111696593, LOC111696642, LOC111696708, LOC111696742, LOC111696813, LOC111696827, LOC111696906, LOC1116…
Male 50 µg/L	CC	GO:0005654	nucleoplasm	337	34	20.16	0.00183	LOC111694847, LOC111695215, LOC111696272, LOC111696708, LOC111696910, LOC111697712, LOC111697785, LOC111698068, LOC111698083, LOC111698177, LOC111698289, LOC111698367, LOC111700291, LOC111700794, LOC111701121, LOC111701242, LOC111701317, LOC111701567, LOC111701858, LOC111702930, LOC111703637, LOC111703729, LOC111704044, LOC111704917, LOC111705229, LOC111705376, LOC111706170, LOC111706328, LOC1117…
Male 50 µg/L	CC	GO:0000795	synaptonemal complex	5	3	0.3	0.00194	LOC111697925, LOC111703977, LOC111711648
Male 50 µg/L	CC	GO:0070652	HAUS complex	5	3	0.3	0.00194	LOC111697057, LOC111715742, LOC111718282
Male 50 µg/L	CC	GO:0005819	spindle	59	10	3.53	0.00238	LOC111695536, LOC111697806, LOC111697925, LOC111698289, LOC111702061, LOC111702083, LOC111703977, LOC111704044, LOC111708829, LOC111711648
Male 50 µg/L	CC	GO:0044451	nucleoplasm part	218	24	13.04	0.00273	LOC111694847, LOC111695215, LOC111696272, LOC111696708, LOC111696910, LOC111697712, LOC111697785, LOC111698068, LOC111698083, LOC111698367, LOC111700291, LOC111701242, LOC111701567, LOC111701858, LOC111702930, LOC111703729, LOC111704917, LOC111706170, LOC111706328, LOC111706811, LOC111709362, LOC111711116, LOC111712887, LOC111713061
Male 50 µg/L	CC	GO:0000123	histone acetyltransferase complex	42	8	2.51	0.00301	LOC111694847, LOC111695215, LOC111696708, LOC111698083, LOC111700291, LOC111702930, LOC111703729, LOC111706328
Male 50 µg/L	CC	GO:0098793	presynapse	52	9	3.11	0.00335	LOC111696980, LOC111697845, LOC111697878, LOC111703321, LOC111703377, LOC111705348, LOC111706969, LOC111708680, LOC111715664
Male 50 µg/L	CC	GO:0000942	condensed nuclear chromosome outer kinet...	2	2	0.12	0.00357	LOC111697925, LOC111703977
Male 50 µg/L	CC	GO:0005971	ribonucleoside-diphosphate reductase com...	2	2	0.12	0.00357	LOC111696462, LOC111716783
Male 50 µg/L	CC	GO:1990124	messenger ribonucleoprotein complex	2	2	0.12	0.00357	LOC111696463, LOC111703576
Male 50 µg/L	CC	GO:0099086	synaptonemal structure	6	3	0.36	0.00372	LOC111697925, LOC111703977, LOC111711648
Male 50 µg/L	CC	GO:0044454	nuclear chromosome part	141	17	8.44	0.00437	LOC111695448, LOC111695450, LOC111695889, LOC111696910, LOC111697925, LOC111698083, LOC111700291, LOC111701121, LOC111701275, LOC111701567, LOC111703977, LOC111704053, LOC111707123, LOC111708142, LOC111711648, LOC111712887, LOC111713061
Male 50 µg/L	CC	GO:0008021	synaptic vesicle	28	6	1.68	0.00542	LOC111697845, LOC111697878, LOC111703321, LOC111703377, LOC111706969, LOC111708680
Male 50 µg/L	CC	GO:0000793	condensed chromosome	47	8	2.81	0.00618	LOC111697692, LOC111697925, LOC111703977, LOC111708829, LOC111709311, LOC111709606, LOC111711648, LOC111717157
Male 50 µg/L	CC	GO:0042734	presynaptic membrane	7	3	0.42	0.00622	LOC111696980, LOC111705348, LOC111715664
Male 50 µg/L	CC	GO:0044456	synapse part	100	13	5.98	0.00641	LOC111695263, LOC111696980, LOC111697845, LOC111697878, LOC111700830, LOC111703321, LOC111703377, LOC111705348, LOC111706969, LOC111708680, LOC111711044, LOC111714797, LOC111715664
Male 50 µg/L	CC	GO:0070382	exocytic vesicle	29	6	1.73	0.00650	LOC111697845, LOC111697878, LOC111703321, LOC111703377, LOC111706969, LOC111708680
Male 50 µg/L	CC	GO:0070461	SAGA-type complex	14	4	0.84	0.00783	LOC111695215, LOC111696708, LOC111702930, LOC111703729
Male 50 µg/L	CC	GO:0031248	protein acetyltransferase complex	49	8	2.93	0.00798	LOC111694847, LOC111695215, LOC111696708, LOC111698083, LOC111700291, LOC111702930, LOC111703729, LOC111706328
Male 50 µg/L	CC	GO:1902493	acetyltransferase complex	49	8	2.93	0.00798	LOC111694847, LOC111695215, LOC111696708, LOC111698083, LOC111700291, LOC111702930, LOC111703729, LOC111706328
Male 50 µg/L	CC	GO:0005680	anaphase-promoting complex	8	3	0.48	0.00951	LOC111694800, LOC111699067, LOC111708592
Male 50 µg/L	MF	GO:1901363	heterocyclic compound binding	4271	345	271.85	2.0e-08	LOC111694775, LOC111694928, LOC111694949, LOC111694958, LOC111694963, LOC111695037, LOC111695041, LOC111695129, LOC111695131, LOC111695281, LOC111695448, LOC111695450, LOC111695542, LOC111695544, LOC111695632, LOC111695634, LOC111695862, LOC111695889, LOC111695912, LOC111695951, LOC111696017, LOC111696032, LOC111696052, LOC111696077, LOC111696176, LOC111696292, LOC111696355, LOC111696412, LOC1116…
Male 50 µg/L	MF	GO:0097159	organic cyclic compound binding	4281	345	272.49	2.7e-08	LOC111694775, LOC111694928, LOC111694949, LOC111694958, LOC111694963, LOC111695037, LOC111695041, LOC111695129, LOC111695131, LOC111695281, LOC111695448, LOC111695450, LOC111695542, LOC111695544, LOC111695632, LOC111695634, LOC111695862, LOC111695889, LOC111695912, LOC111695951, LOC111696017, LOC111696032, LOC111696052, LOC111696077, LOC111696176, LOC111696292, LOC111696355, LOC111696412, LOC1116…
Male 50 µg/L	MF	GO:0005488	binding	8580	614	546.13	5.0e-08	LOC111694701, LOC111694756, LOC111694766, LOC111694775, LOC111694784, LOC111694786, LOC111694839, LOC111694857, LOC111694913, LOC111694926, LOC111694928, LOC111694929, LOC111694949, LOC111694958, LOC111694963, LOC111695037, LOC111695041, LOC111695129, LOC111695131, LOC111695278, LOC111695281, LOC111695418, LOC111695448, LOC111695450, LOC111695526, LOC111695532, LOC111695542, LOC111695544, LOC1116…
Male 50 µg/L	MF	GO:0015293	symporter activity	53	16	3.37	1.0e-07	LOC111697080, LOC111697904, LOC111697985, LOC111698482, LOC111699726, LOC111703422, LOC111704195, LOC111705348, LOC111707442, LOC111707918, LOC111711043, LOC111711529, LOC111712431, LOC111713679, LOC111714116, LOC111714178
Male 50 µg/L	MF	GO:0005328	neurotransmitter:sodium symporter activi...	31	12	1.97	1.9e-07	LOC111697080, LOC111697904, LOC111698482, LOC111704195, LOC111705348, LOC111707442, LOC111707918, LOC111711043, LOC111711529, LOC111713679, LOC111714116, LOC111714178
Male 50 µg/L	MF	GO:0005326	neurotransmitter transporter activity	37	13	2.36	2.2e-07	LOC111697080, LOC111697904, LOC111698482, LOC111704195, LOC111705348, LOC111706969, LOC111707442, LOC111707918, LOC111711043, LOC111711529, LOC111713679, LOC111714116, LOC111714178
Male 50 µg/L	MF	GO:0003676	nucleic acid binding	2761	233	175.74	6.2e-07	LOC111694775, LOC111694928, LOC111694949, LOC111694958, LOC111694963, LOC111695041, LOC111695129, LOC111695131, LOC111695281, LOC111695542, LOC111695544, LOC111695634, LOC111695862, LOC111695951, LOC111696017, LOC111696052, LOC111696176, LOC111696463, LOC111696486, LOC111696642, LOC111696665, LOC111696813, LOC111697174, LOC111697179, LOC111697183, LOC111697250, LOC111697389, LOC111697395, LOC1116…
Male 50 µg/L	MF	GO:0015294	solute:cation symporter activity	42	13	2.67	1.2e-06	LOC111697080, LOC111697904, LOC111697985, LOC111698482, LOC111704195, LOC111705348, LOC111707442, LOC111707918, LOC111711043, LOC111711529, LOC111713679, LOC111714116, LOC111714178
Male 50 µg/L	MF	GO:0015370	solute:sodium symporter activity	37	12	2.36	1.7e-06	LOC111697080, LOC111697904, LOC111698482, LOC111704195, LOC111705348, LOC111707442, LOC111707918, LOC111711043, LOC111711529, LOC111713679, LOC111714116, LOC111714178
Male 50 µg/L	MF	GO:0010997	anaphase-promoting complex binding	7	5	0.45	1.9e-05	LOC111697925, LOC111698993, LOC111699831, LOC111703977, LOC111704044
Male 50 µg/L	MF	GO:0005200	structural constituent of cytoskeleton	37	10	2.36	7.4e-05	LOC111697806, LOC111698413, LOC111698418, LOC111703976, LOC111703978, LOC111708829, LOC111709132, LOC111709137, LOC111711044, LOC111711356
Male 50 µg/L	MF	GO:0015291	secondary active transmembrane transport...	112	18	7.13	0.00024	LOC111697080, LOC111697334, LOC111697904, LOC111697985, LOC111698482, LOC111699726, LOC111703422, LOC111704195, LOC111705348, LOC111707442, LOC111707918, LOC111709501, LOC111711043, LOC111711529, LOC111712431, LOC111713679, LOC111714116, LOC111714178
Male 50 µg/L	MF	GO:0022804	active transmembrane transporter activit...	191	25	12.16	0.00046	LOC111696673, LOC111697080, LOC111697334, LOC111697881, LOC111697904, LOC111697985, LOC111698482, LOC111699726, LOC111700646, LOC111700675, LOC111703422, LOC111704195, LOC111705348, LOC111707442, LOC111707918, LOC111709501, LOC111709549, LOC111711043, LOC111711529, LOC111712431, LOC111712699, LOC111713679, LOC111714116, LOC111714178, LOC111716138
Male 50 µg/L	MF	GO:0003886	DNA (cytosine-5-)-methyltransferase acti...	4	3	0.25	0.00098	LOC111700229, LOC111700762, LOC111703921
Male 50 µg/L	MF	GO:0005515	protein binding	3489	254	222.08	0.00572	LOC111694701, LOC111694756, LOC111694766, LOC111694784, LOC111694839, LOC111694857, LOC111694913, LOC111694926, LOC111694928, LOC111694929, LOC111694963, LOC111695278, LOC111695418, LOC111695448, LOC111695450, LOC111695526, LOC111695532, LOC111695542, LOC111695776, LOC111695845, LOC111695865, LOC111695889, LOC111695981, LOC111696091, LOC111696243, LOC111696272, LOC111696292, LOC111696442, LOC1116…
Male 50 µg/L	MF	GO:0009008	DNA-methyltransferase activity	7	3	0.45	0.00741	LOC111700229, LOC111700762, LOC111703921
Male 50 µg/L	MF	GO:0035639	purine ribonucleoside triphosphate bindi...	1273	102	81.03	0.00792	LOC111694958, LOC111695037, LOC111695448, LOC111695450, LOC111695632, LOC111695889, LOC111696032, LOC111696077, LOC111696292, LOC111696355, LOC111696412, LOC111696462, LOC111696486, LOC111697155, LOC111697182, LOC111697183, LOC111697389, LOC111697541, LOC111697658, LOC111697806, LOC111697881, LOC111697925, LOC111698083, LOC111698183, LOC111698400, LOC111698413, LOC111698418, LOC111698779, LOC1116…
Male 50 µg/L	MF	GO:0140097	catalytic activity, acting on DNA	153	18	9.74	0.00849	LOC111694958, LOC111695129, LOC111697155, LOC111698015, LOC111698083, LOC111698400, LOC111698941, LOC111698992, LOC111700229, LOC111700762, LOC111700882, LOC111701275, LOC111701317, LOC111703353, LOC111703921, LOC111707157, LOC111711648, LOC111718463

## Sheet: KEGG enrichment
Sample	Pathway	FDR	Pathway name	Class
Female 50 µg/L	ko00260	0.000644278	Glycine, serine and threonine metabolism	Metabolism
Female 50 µg/L	ko01100	0.0314542	Metabolic pathways	Metabolism
Female 50 µg/L	ko04145	0.0235137	Phagosome	Cellular Processes
Female 50 µg/L	ko04151	0.0478327	PI3K-Akt signaling pathway	Environmental Information Processing
Female 50 µg/L	ko04612	0.00509239	Antigen processing and presentation	Organismal Systems
Female 50 µg/L	ko04915	0.0230597	Estrogen signaling pathway	Organismal Systems
Male 50 µg/L	ko00480	0.0335409	Glutathione metabolism	Metabolism
Male 50 µg/L	ko00983	0.0393506	Drug metabolism - other enzymes	Metabolism
Male 50 µg/L	ko03030	0.0153759	DNA replication	Genetic Information Processing
Male 50 µg/L	ko04110	0.0438468	Cell cycle	Cellular Processes
Male 50 µg/L	ko04113	0.0439107	Meiosis - yeast	Cellular Processes
Male 50 µg/L	ko04114	0.0393506	Oocyte meiosis	Cellular Processes
Male 50 µg/L	ko04914	0.0357961	Progesterone-mediated oocyte maturation	Organismal Systems
Male 50 µg/L	ko04922	0.0193624	Glucagon signaling pathway	Organismal Systems
Male 50 µg/L	ko04974	0.0457542	Protein digestion and absorption	Organismal Systems
Male 50 µg/L	ko05031	0.0335409	Amphetamine addiction	Human Diseases
